# Supplementary material for: Chlorido{N-[2-(diphenyl­phosphan­yl)benzyl­idene]-2,6-diisopropyl­aniline-κP}gold(I) chloro­form 0.25-solvate
Source: Acta Crystallogr Sect E Struct Rep Online. 2012 Dec 12;69(Pt 1):m39. doi: 10.1107/S1600536812049975 (PMC3588368; doi:10.1107/S1600536812049975)
Supplement: Supplementary file 1 [file e-69-00m39-sup1.cif]

##############################################################################
#                                                                            #
# This CIF contains the data in a paper accepted for publication in          #
# Acta Crystallographica Section E. It conforms to the requirements of       #
# Notes for Authors for Acta Crystallographica Section E, and has been       #
# peer reviewed under the auspices of the IUCr Commission on Journals.       #
#                                                                            #
# Full details of the Crystallographic Information File format               #
# are given in the paper "The Crystallographic Information File (CIF):       #
# a New Standard Archive File for Crystallography" by S. R. Hall, F. H.      #
# Allen and I. D. Brown [Acta Cryst. (1991), A47, 655-685].                  #
#                                                                            #
# The current version of the core CIF dictionary is obtainable from          #
# ftp://ftp.iucr.org/pub/cif_core.dic.                                       #
#                                                                            #
# Software is freely available for graphical display of the structure(s)     #
# in this CIF. For information consult the CIF software page                 #
# http://www.iucr.org/resources/cif/software.                                #
#                                                                            #
# This file may be used for bona fide research purposes within the           #
# scientific community so long as proper attribution is given to the journal # 
# article from which it was obtained.                                        #
#                                                                            #
##############################################################################
data_I
_audit_creation_method     SHELXL-97
_chemical_name_systematic
;
Chlorido{<i>N</i>-[2-(diphenylphosphanyl)benzylidene]-2,6-
diisopropylaniline-\k<i>P</i>}gold(I) chloroform 0.25-solvate
;
_chemical_name_common     ?
_chemical_formula_moiety     'C31 H32 Au Cl N P, 0.25(C H Cl3)'
_chemical_formula_sum     'C31.25 H32.25 Au Cl1.75 N P'
_chemical_formula_iupac     '[Au Cl (C31 H32 N P)], 0.25C H Cl3'
_chemical_formula_weight     711.81
_chemical_melting_point     ?
_symmetry_cell_setting     triclinic
_symmetry_space_group_name_H-M     'P -1'
_symmetry_space_group_name_Hall     '-P 1'
loop_
    _symmetry_equiv_pos_as_xyz
    'x, y, z'
    '-x, -y, -z'
_cell_length_a     13.0315(3)
_cell_length_b     13.3638(2)
_cell_length_c     19.3489(5)
_cell_angle_alpha     96.358(2)
_cell_angle_beta     99.2290(10)
_cell_angle_gamma     116.1910(10)
_cell_volume     2921.15(11)
_cell_formula_units_Z     4
_cell_measurement_reflns_used     119370
_cell_measurement_theta_min     2.31
_cell_measurement_theta_max     26.38
_cell_measurement_temperature     173(2)
_exptl_crystal_description     block
_exptl_crystal_colour     yellow
_exptl_crystal_size_max     0.21
_exptl_crystal_size_mid     0.18
_exptl_crystal_size_min     0.12
_exptl_crystal_density_diffrn     1.619
_exptl_crystal_density_meas     ?
_exptl_crystal_density_method     'not measured'
_exptl_crystal_F_000     1402
_exptl_absorpt_coefficient_mu     5.271
_exptl_absorpt_correction_type     multi-scan
_exptl_absorpt_process_details     '(SADABS; Bruker, 2007)'
_exptl_absorpt_correction_T_min     0.4040
_exptl_absorpt_correction_T_max     0.5703
_exptl_special_details
;
;
_diffrn_ambient_temperature     173(2)
_diffrn_radiation_type     MoK\a
_diffrn_radiation_wavelength     0.71073
_diffrn_radiation_source     'fine-focus sealed tube'
_diffrn_radiation_monochromator     graphite
_diffrn_measurement_device_type     'Bruker APEXII 4K CCD'
_diffrn_measurement_method     '0.5\%  \w scans, 20s'
_diffrn_detector_area_resol_mean     0
_diffrn_reflns_number     119407
_diffrn_reflns_av_R_equivalents     0.0533
_diffrn_reflns_av_sigmaI/netI     0.0382
_diffrn_reflns_theta_min     1.82
_diffrn_reflns_theta_max     26.38
_diffrn_reflns_theta_full     26.38
_diffrn_measured_fraction_theta_max     0.998
_diffrn_measured_fraction_theta_full     0.998
_diffrn_reflns_limit_h_min     -16
_diffrn_reflns_limit_h_max     16
_diffrn_reflns_limit_k_min     -16
_diffrn_reflns_limit_k_max     16
_diffrn_reflns_limit_l_min     -24
_diffrn_reflns_limit_l_max     24
_diffrn_standards_number     0
_diffrn_standards_interval_count     0
_diffrn_standards_interval_time     0
_diffrn_standards_decay_%     0
_refine_special_details
;
Refinement of <i>F</i>^2^ against ALL reflections. The weighted <i>R</i>-factor
<i>wR</i> and goodness of fit <i>S</i> are based on <i>F</i>^2^, conventional
<i>R</i>-factors <i>R</i> are based on <i>F</i>, with <i>F</i> set to zero for
negative <i>F</i>^2^. The threshold expression of <i>F</i>^2^ >
\s(<i>F</i>^2^) is used only for calculating <i>R</i>-factors(gt) <i>etc</i>.
and is not relevant to the choice of reflections for refinement.
<i>R</i>-factors based on <i>F</i>^2^ are statistically about twice as large
as those based on <i>F</i>, and <i>R</i>- factors based on ALL data will be
even larger.
;
_reflns_number_total     11945
_reflns_number_gt     9894
_reflns_threshold_expression     I>2\s(I)
_refine_ls_structure_factor_coef     Fsqd
_refine_ls_matrix_type     full
_refine_ls_R_factor_all     0.0447
_refine_ls_R_factor_gt     0.0304
_refine_ls_wR_factor_gt     0.0590
_refine_ls_wR_factor_ref     0.0650
_refine_ls_goodness_of_fit_ref     1.086
_refine_ls_restrained_S_all     1.086
_refine_ls_number_reflns     11945
_refine_ls_number_parameters     667
_refine_ls_number_restraints     0
_refine_ls_hydrogen_treatment     constr
_refine_ls_weighting_scheme     calc
_refine_ls_weighting_details
         'calc w=1/[\s^2^(Fo^2^)+(0.0042P)^2^+7.7368P] where P=(Fo^2^+2Fc^2^)/3'
_atom_sites_solution_hydrogens     geom
_atom_sites_solution_primary     direct
_atom_sites_solution_secondary     difmap
_refine_ls_shift/su_max     0.001
_refine_ls_shift/su_mean     0.000
_refine_diff_density_max     1.911
_refine_diff_density_min     -1.537
_refine_ls_extinction_method     none
_refine_ls_extinction_coef     ?
loop_
    _atom_type_symbol
    _atom_type_description
    _atom_type_scat_dispersion_real
    _atom_type_scat_dispersion_imag
    _atom_type_scat_source
    'C' 'C' 0.0033 0.0016
                         'International Tables Vol C Tables 4.2.6.8 and 6.1.1.4'
    'H' 'H' 0.0000 0.0000
                         'International Tables Vol C Tables 4.2.6.8 and 6.1.1.4'
    'N' 'N' 0.0061 0.0033
                         'International Tables Vol C Tables 4.2.6.8 and 6.1.1.4'
    'P' 'P' 0.1023 0.0942
                         'International Tables Vol C Tables 4.2.6.8 and 6.1.1.4'
    'Cl' 'Cl' 0.1484 0.1585
                         'International Tables Vol C Tables 4.2.6.8 and 6.1.1.4'
    'Au' 'Au' -2.0133 8.8022
                         'International Tables Vol C Tables 4.2.6.8 and 6.1.1.4'
    'O' 'O' 0.0106 0.0060
                         'International Tables Vol C Tables 4.2.6.8 and 6.1.1.4'
_computing_data_collection     'APEX2 (Bruker, 2007)'
_computing_cell_refinement     'SAINT (Bruker, 2007)'
_computing_data_reduction     'SAINT and XPREP (Bruker, 2007)'
_computing_structure_solution     'SHELXS97 (Sheldrick, 2008)'
_computing_structure_refinement     'SHELXL97 (Sheldrick, 2008)'
_computing_molecular_graphics     'DIAMOND (Brandenburg & Putz, 2005)'
_computing_publication_material     'WinGX (Farrugia, 2012)'
loop_
    _atom_site_type_symbol
    _atom_site_label
    _atom_site_fract_x
    _atom_site_fract_y
    _atom_site_fract_z
    _atom_site_U_iso_or_equiv
    _atom_site_adp_type
    _atom_site_calc_flag
    _atom_site_refinement_flags
    _atom_site_occupancy
    _atom_site_symmetry_multiplicity
    _atom_site_disorder_assembly
    _atom_site_disorder_group
    Au Au1A 0.261779(14) -0.032391(14) -0.065469(8) 0.03058(5) Uani d . 1 1 . .
    Cl Cl1A 0.21007(11) -0.10467(11) -0.18529(6) 0.0472(3) Uani d . 1 1 . .
    P P1A 0.31961(9) 0.03622(9) 0.05254(5) 0.0273(2) Uani d . 1 1 . .
    N N1A 0.3385(3) 0.3431(3) -0.0152(2) 0.0425(10) Uani d . 1 1 . .
    C C1A 0.2277(4) 0.3255(4) -0.0571(2) 0.0371(10) Uani d . 1 1 . .
    C C2A 0.2036(4) 0.2940(4) -0.1316(2) 0.0364(10) Uani d . 1 1 . .
    C C3A 0.1033(4) 0.2912(4) -0.1706(3) 0.0453(12) Uani d . 1 1 . .
    H H3A 0.0857 0.2723 -0.2214 0.054 Uiso calc R 1 1 . .
    C C4A 0.0285(5) 0.3153(5) -0.1376(3) 0.0545(14) Uani d . 1 1 . .
    H H4A -0.0395 0.3134 -0.1656 0.065 Uiso calc R 1 1 . .
    C C5A 0.0515(5) 0.3418(5) -0.0643(3) 0.0545(14) Uani d . 1 1 . .
    H H5A -0.0017 0.3567 -0.0420 0.065 Uiso calc R 1 1 . .
    C C6A 0.1513(4) 0.3473(5) -0.0222(3) 0.0516(13) Uani d . 1 1 . .
    C C7A 0.2839(5) 0.2630(6) -0.1691(3) 0.0581(15) Uani d . 1 1 . .
    H H7A 0.3212 0.2312 -0.1348 0.070 Uiso calc R 1 1 . .
    C C8A 0.3811(7) 0.3648(6) -0.1823(5) 0.109(3) Uani d . 1 1 . .
    H H8AA 0.4306 0.3420 -0.2060 0.163 Uiso calc R 1 1 . .
    H H8AB 0.4284 0.4175 -0.1366 0.163 Uiso calc R 1 1 . .
    H H8AC 0.3486 0.4027 -0.2129 0.163 Uiso calc R 1 1 . .
    C C9A 0.2199(7) 0.1711(6) -0.2367(4) 0.101(3) Uani d . 1 1 . .
    H H9AA 0.1552 0.1052 -0.2266 0.152 Uiso calc R 1 1 . .
    H H9AB 0.2749 0.1478 -0.2532 0.152 Uiso calc R 1 1 . .
    H H9AC 0.1883 0.2009 -0.2739 0.152 Uiso calc R 1 1 . .
    C C10A 0.1770(6) 0.3745(7) 0.0610(3) 0.088(2) Uani d . 1 1 . .
    H H10A 0.2204 0.3334 0.0792 0.106 Uiso calc R 1 1 . .
    C C11A 0.2554(10) 0.4963(9) 0.0867(5) 0.182(6) Uani d . 1 1 . .
    H H11D 0.3256 0.5183 0.0674 0.273 Uiso calc R 1 1 . .
    H H11E 0.2786 0.5131 0.1391 0.273 Uiso calc R 1 1 . .
    H H11F 0.2145 0.5391 0.0710 0.273 Uiso calc R 1 1 . .
    C C12A 0.0687(8) 0.3357(7) 0.0899(4) 0.100(3) Uani d . 1 1 . .
    H H12D 0.0156 0.2550 0.0688 0.150 Uiso calc R 1 1 . .
    H H12E 0.0288 0.3809 0.0778 0.150 Uiso calc R 1 1 . .
    H H12F 0.0908 0.3458 0.1420 0.150 Uiso calc R 1 1 . .
    C C13A 0.3428(4) 0.2607(4) 0.0059(2) 0.0348(10) Uani d . 1 1 . .
    H H13A 0.2735 0.1893 -0.0062 0.042 Uiso calc R 1 1 . .
    C C14A 0.4531(3) 0.2695(4) 0.0498(2) 0.0280(9) Uani d . 1 1 . .
    C C15A 0.4521(3) 0.1752(3) 0.0765(2) 0.0267(9) Uani d . 1 1 . .
    C C16A 0.5551(3) 0.1859(4) 0.1187(2) 0.0307(9) Uani d . 1 1 . .
    H H16A 0.5548 0.1230 0.1374 0.037 Uiso calc R 1 1 . .
    C C17A 0.6582(4) 0.2884(4) 0.1334(2) 0.0371(11) Uani d . 1 1 . .
    H H17A 0.7282 0.2953 0.1621 0.044 Uiso calc R 1 1 . .
    C C18A 0.6599(4) 0.3801(4) 0.1066(3) 0.0417(11) Uani d . 1 1 . .
    H H18A 0.7308 0.4498 0.1164 0.050 Uiso calc R 1 1 . .
    C C19A 0.5574(4) 0.3704(4) 0.0651(2) 0.0359(10) Uani d . 1 1 . .
    H H19A 0.5588 0.4340 0.0469 0.043 Uiso calc R 1 1 . .
    C C20A 0.2136(3) 0.0562(3) 0.0959(2) 0.0288(9) Uani d . 1 1 . .
    C C21A 0.0961(4) -0.0217(4) 0.0732(2) 0.0375(11) Uani d . 1 1 . .
    H H21A 0.0700 -0.0828 0.0337 0.045 Uiso calc R 1 1 . .
    C C22A 0.0160(4) -0.0103(4) 0.1083(3) 0.0446(12) Uani d . 1 1 . .
    H H22A -0.0651 -0.0640 0.0928 0.054 Uiso calc R 1 1 . .
    C C23A 0.0530(4) 0.0783(4) 0.1654(3) 0.0428(12) Uani d . 1 1 . .
    H H23A -0.0025 0.0857 0.1891 0.051 Uiso calc R 1 1 . .
    C C24A 0.1711(4) 0.1566(4) 0.1885(2) 0.0371(10) Uani d . 1 1 . .
    H H24A 0.1970 0.2176 0.2282 0.045 Uiso calc R 1 1 . .
    C C25A 0.2513(4) 0.1454(4) 0.1533(2) 0.0322(10) Uani d . 1 1 . .
    H H25A 0.3323 0.1992 0.1687 0.039 Uiso calc R 1 1 . .
    C C26A 0.3579(3) -0.0571(3) 0.0989(2) 0.0290(9) Uani d . 1 1 . .
    C C27A 0.4052(5) -0.1184(4) 0.0658(3) 0.0465(12) Uani d . 1 1 . .
    H H27A 0.4157 -0.1116 0.0187 0.056 Uiso calc R 1 1 . .
    C C28A 0.4372(6) -0.1890(5) 0.0999(3) 0.0604(16) Uani d . 1 1 . .
    H H28A 0.4719 -0.2287 0.0771 0.073 Uiso calc R 1 1 . .
    C C29A 0.4188(5) -0.2016(4) 0.1671(3) 0.0534(14) Uani d . 1 1 . .
    H H29A 0.4393 -0.2515 0.1903 0.064 Uiso calc R 1 1 . .
    C C30A 0.3709(4) -0.1429(4) 0.2010(3) 0.0461(12) Uani d . 1 1 . .
    H H30A 0.3582 -0.1523 0.2474 0.055 Uiso calc R 1 1 . .
    C C31A 0.3413(4) -0.0699(4) 0.1674(2) 0.0402(11) Uani d . 1 1 . .
    H H31A 0.3095 -0.0282 0.1912 0.048 Uiso calc R 1 1 . .
    Au Au1B 0.513749(14) 0.777609(13) 0.449875(8) 0.02904(5) Uani d . 1 1 . .
    Cl Cl1B 0.50551(13) 0.74084(11) 0.33113(6) 0.0508(3) Uani d . 1 1 . .
    P P1B 0.52319(9) 0.81829(9) 0.56620(5) 0.0251(2) Uani d . 1 1 . .
    N N1B 0.1566(3) 0.5623(3) 0.4766(2) 0.0439(10) Uani d . 1 1 . .
    C C1B 0.1405(4) 0.4560(4) 0.4387(2) 0.0387(11) Uani d . 1 1 . .
    C C2B 0.0953(4) 0.4264(4) 0.3643(2) 0.0385(11) Uani d . 1 1 . .
    C C3B 0.0748(4) 0.3211(4) 0.3282(3) 0.0420(12) Uani d . 1 1 . .
    H H3B 0.0450 0.3002 0.2778 0.050 Uiso calc R 1 1 . .
    C C4B 0.0964(5) 0.2467(4) 0.3637(3) 0.0533(14) Uani d . 1 1 . .
    H H4B 0.0822 0.1753 0.3380 0.064 Uiso calc R 1 1 . .
    C C5B 0.1392(5) 0.2762(4) 0.4374(3) 0.0544(14) Uani d . 1 1 . .
    H H5B 0.1538 0.2240 0.4615 0.065 Uiso calc R 1 1 . .
    C C6B 0.1614(4) 0.3803(4) 0.4770(2) 0.0452(13) Uani d . 1 1 . .
    C C7B 0.0733(4) 0.5084(4) 0.3238(3) 0.0469(12) Uani d . 1 1 . .
    H H7B 0.0749 0.5696 0.3595 0.056 Uiso calc R 1 1 . .
    C C8B -0.0477(5) 0.4502(5) 0.2709(4) 0.079(2) Uani d . 1 1 . .
    H H8BA -0.0584 0.5062 0.2460 0.118 Uiso calc R 1 1 . .
    H H8BB -0.1096 0.4188 0.2970 0.118 Uiso calc R 1 1 . .
    H H8BC -0.0523 0.3886 0.2359 0.118 Uiso calc R 1 1 . .
    C C9B 0.1719(5) 0.5645(5) 0.2862(3) 0.0637(16) Uani d . 1 1 . .
    H H9BA 0.1573 0.6176 0.2602 0.096 Uiso calc R 1 1 . .
    H H9BB 0.1747 0.5059 0.2525 0.096 Uiso calc R 1 1 . .
    H H9BC 0.2471 0.6062 0.3217 0.096 Uiso calc R 1 1 . .
    C C10B 0.1994(5) 0.4048(4) 0.5582(3) 0.0537(14) Uani d . 1 1 . .
    H H10B 0.2425 0.4893 0.5757 0.064 Uiso calc R 1 1 . .
    C C11B 0.2786(6) 0.3564(9) 0.5861(4) 0.124(4) Uani d . 1 1 . .
    H H11A 0.3493 0.3872 0.5671 0.185 Uiso calc R 1 1 . .
    H H11B 0.2368 0.2733 0.5710 0.185 Uiso calc R 1 1 . .
    H H11C 0.3012 0.3773 0.6385 0.185 Uiso calc R 1 1 . .
    C C12B 0.0944(6) 0.3580(8) 0.5893(3) 0.093(3) Uani d . 1 1 . .
    H H12A 0.1198 0.3751 0.6416 0.140 Uiso calc R 1 1 . .
    H H12B 0.0499 0.2753 0.5719 0.140 Uiso calc R 1 1 . .
    H H12C 0.0442 0.3928 0.5748 0.140 Uiso calc R 1 1 . .
    C C13B 0.2586(3) 0.6349(4) 0.5107(2) 0.0300(9) Uani d . 1 1 . .
    H H13B 0.3228 0.6203 0.5070 0.036 Uiso calc R 1 1 . .
    C C14B 0.2817(3) 0.7428(4) 0.5567(2) 0.0285(9) Uani d . 1 1 . .
    C C15B 0.3963(3) 0.8319(3) 0.5849(2) 0.0255(9) Uani d . 1 1 . .
    C C16B 0.4137(4) 0.9304(4) 0.6290(2) 0.0358(10) Uani d . 1 1 . .
    H H16B 0.4913 0.9910 0.6475 0.043 Uiso calc R 1 1 . .
    C C17B 0.3193(4) 0.9413(5) 0.6464(3) 0.0498(13) Uani d . 1 1 . .
    H H17B 0.3319 1.0087 0.6765 0.060 Uiso calc R 1 1 . .
    C C18B 0.2073(4) 0.8532(5) 0.6193(3) 0.0522(14) Uani d . 1 1 . .
    H H18B 0.1424 0.8598 0.6314 0.063 Uiso calc R 1 1 . .
    C C19B 0.1877(4) 0.7551(4) 0.5748(2) 0.0408(11) Uani d . 1 1 . .
    H H19B 0.1096 0.6956 0.5562 0.049 Uiso calc R 1 1 . .
    C C20B 0.5325(4) 0.7150(3) 0.6169(2) 0.0303(9) Uani d . 1 1 . .
    C C21B 0.5863(4) 0.6517(4) 0.5954(3) 0.0472(12) Uani d . 1 1 . .
    H H21B 0.6147 0.6601 0.5530 0.057 Uiso calc R 1 1 . .
    C C22B 0.5986(5) 0.5763(5) 0.6355(3) 0.0583(15) Uani d . 1 1 . .
    H H22B 0.6360 0.5335 0.6206 0.070 Uiso calc R 1 1 . .
    C C23B 0.5574(5) 0.5629(4) 0.6964(3) 0.0538(14) Uani d . 1 1 . .
    H H23B 0.5659 0.5107 0.7234 0.065 Uiso calc R 1 1 . .
    C C24B 0.5036(4) 0.6251(4) 0.7184(3) 0.0441(12) Uani d . 1 1 . .
    H H24B 0.4752 0.6157 0.7607 0.053 Uiso calc R 1 1 . .
    C C25B 0.4908(4) 0.7011(4) 0.6794(2) 0.0335(10) Uani d . 1 1 . .
    H H25B 0.4537 0.7438 0.6949 0.040 Uiso calc R 1 1 . .
    C C26B 0.6515(3) 0.9531(3) 0.6079(2) 0.0259(9) Uani d . 1 1 . .
    C C27B 0.6739(4) 1.0461(4) 0.5752(2) 0.0360(10) Uani d . 1 1 . .
    H H27B 0.6222 1.0376 0.5318 0.043 Uiso calc R 1 1 . .
    C C28B 0.7708(4) 1.1509(4) 0.6056(2) 0.0392(11) Uani d . 1 1 . .
    H H28B 0.7845 1.2144 0.5836 0.047 Uiso calc R 1 1 . .
    C C29B 0.8472(4) 1.1626(4) 0.6678(2) 0.0376(11) Uani d . 1 1 . .
    H H29B 0.9138 1.2343 0.6886 0.045 Uiso calc R 1 1 . .
    C C30B 0.8276(4) 1.0710(4) 0.7001(2) 0.0380(11) Uani d . 1 1 . .
    H H30B 0.8812 1.0795 0.7426 0.046 Uiso calc R 1 1 . .
    C C31B 0.7295(4) 0.9662(4) 0.6705(2) 0.0324(10) Uani d . 1 1 . .
    H H31B 0.7157 0.9034 0.6932 0.039 Uiso calc R 1 1 . .
    Cl Cl4 0.0094(7) -0.0310(5) 0.4177(3) 0.125(2) Uani d P 0.50 1 A -1
    Cl Cl3 -0.0785(7) 0.0091(5) 0.5291(5) 0.152(3) Uani d P 0.50 1 A -1
    Cl Cl2 0.1757(5) 0.0690(5) 0.5517(5) 0.196(4) Uani d P 0.50 1 A -1
    C C32 0.0374(12) -0.0182(11) 0.5187(8) 0.073(4) Uani d P 0.50 1 A -1
    H H32 0.0202 -0.0946 0.5297 0.087 Uiso calc PR 0.50 1 A -1
loop_
    _atom_site_aniso_label
    _atom_site_aniso_U_11
    _atom_site_aniso_U_22
    _atom_site_aniso_U_33
    _atom_site_aniso_U_12
    _atom_site_aniso_U_13
    _atom_site_aniso_U_23
    Au1A 0.03151(9) 0.03684(10) 0.02132(9) 0.01715(8) 0.00154(7) -0.00024(7)
    Cl1A 0.0554(7) 0.0701(8) 0.0226(6) 0.0421(7) -0.0012(5) -0.0063(5)
    P1A 0.0270(5) 0.0312(6) 0.0202(5) 0.0126(5) 0.0029(4) 0.0010(4)
    N1A 0.040(2) 0.040(2) 0.041(2) 0.0153(19) 0.0033(18) 0.0086(19)
    C1A 0.033(2) 0.040(3) 0.037(3) 0.019(2) 0.001(2) 0.008(2)
    C2A 0.036(2) 0.043(3) 0.031(2) 0.018(2) 0.0076(19) 0.013(2)
    C3A 0.047(3) 0.051(3) 0.033(3) 0.020(2) 0.000(2) 0.014(2)
    C4A 0.048(3) 0.066(4) 0.052(3) 0.035(3) -0.006(3) 0.010(3)
    C5A 0.046(3) 0.067(4) 0.058(4) 0.038(3) 0.008(3) 0.002(3)
    C6A 0.046(3) 0.066(4) 0.041(3) 0.032(3) -0.001(2) -0.005(3)
    C7A 0.051(3) 0.102(5) 0.029(3) 0.040(3) 0.012(2) 0.018(3)
    C8A 0.112(6) 0.069(5) 0.141(7) 0.025(4) 0.089(6) -0.007(5)
    C9A 0.109(6) 0.065(4) 0.125(7) 0.030(4) 0.064(5) -0.008(4)
    C10A 0.078(5) 0.143(7) 0.056(4) 0.079(5) -0.006(3) -0.026(4)
    C11A 0.185(11) 0.134(9) 0.090(7) -0.037(8) 0.057(7) -0.044(6)
    C12A 0.145(8) 0.095(6) 0.063(5) 0.053(5) 0.036(5) 0.022(4)
    C13A 0.050(3) 0.038(3) 0.024(2) 0.025(2) 0.012(2) 0.0074(19)
    C14A 0.029(2) 0.037(2) 0.021(2) 0.0189(19) 0.0047(17) 0.0045(18)
    C15A 0.028(2) 0.034(2) 0.019(2) 0.0159(18) 0.0058(16) 0.0006(17)
    C16A 0.029(2) 0.035(2) 0.029(2) 0.0179(19) 0.0021(18) 0.0051(19)
    C17A 0.023(2) 0.040(3) 0.040(3) 0.013(2) -0.0037(19) -0.002(2)
    C18A 0.031(2) 0.034(3) 0.048(3) 0.008(2) 0.003(2) 0.001(2)
    C19A 0.041(3) 0.031(2) 0.036(3) 0.018(2) 0.007(2) 0.0038(19)
    C20A 0.028(2) 0.032(2) 0.026(2) 0.0142(19) 0.0024(17) 0.0091(18)
    C21A 0.032(2) 0.040(3) 0.034(3) 0.013(2) 0.0037(19) 0.005(2)
    C22A 0.027(2) 0.054(3) 0.046(3) 0.012(2) 0.008(2) 0.015(2)
    C23A 0.040(3) 0.060(3) 0.047(3) 0.032(3) 0.023(2) 0.025(3)
    C24A 0.041(3) 0.043(3) 0.034(3) 0.024(2) 0.012(2) 0.008(2)
    C25A 0.028(2) 0.038(2) 0.029(2) 0.0146(19) 0.0076(18) 0.0051(19)
    C26A 0.029(2) 0.033(2) 0.022(2) 0.0144(19) 0.0015(17) 0.0008(17)
    C27A 0.063(3) 0.059(3) 0.030(3) 0.038(3) 0.017(2) 0.009(2)
    C28A 0.098(5) 0.073(4) 0.045(3) 0.067(4) 0.024(3) 0.018(3)
    C29A 0.084(4) 0.052(3) 0.039(3) 0.047(3) 0.008(3) 0.010(2)
    C30A 0.063(3) 0.049(3) 0.032(3) 0.030(3) 0.012(2) 0.010(2)
    C31A 0.057(3) 0.046(3) 0.025(2) 0.031(2) 0.009(2) 0.005(2)
    Au1B 0.03466(10) 0.03069(9) 0.02350(9) 0.01670(8) 0.00744(7) 0.00507(7)
    Cl1B 0.0784(9) 0.0528(7) 0.0262(6) 0.0337(7) 0.0169(6) 0.0079(5)
    P1B 0.0259(5) 0.0279(5) 0.0226(5) 0.0135(4) 0.0054(4) 0.0060(4)
    N1B 0.026(2) 0.055(3) 0.038(2) 0.0140(19) 0.0013(17) -0.0079(19)
    C1B 0.021(2) 0.039(3) 0.038(3) 0.0006(19) 0.0084(19) -0.003(2)
    C2B 0.024(2) 0.043(3) 0.034(3) 0.006(2) 0.0034(19) -0.001(2)
    C3B 0.034(3) 0.041(3) 0.033(3) 0.004(2) 0.008(2) -0.001(2)
    C4B 0.056(3) 0.037(3) 0.043(3) 0.002(2) 0.013(3) -0.003(2)
    C5B 0.060(3) 0.040(3) 0.043(3) 0.005(3) 0.014(3) 0.010(2)
    C6B 0.039(3) 0.040(3) 0.031(3) -0.002(2) 0.009(2) -0.001(2)
    C7B 0.037(3) 0.051(3) 0.039(3) 0.017(2) -0.003(2) -0.008(2)
    C8B 0.055(4) 0.072(4) 0.083(5) 0.028(3) -0.029(3) -0.009(4)
    C9B 0.069(4) 0.068(4) 0.065(4) 0.036(3) 0.023(3) 0.023(3)
    C10B 0.064(4) 0.037(3) 0.034(3) 0.003(3) 0.009(2) 0.006(2)
    C11B 0.068(5) 0.260(12) 0.049(4) 0.099(6) -0.007(3) -0.011(5)
    C12B 0.077(5) 0.190(8) 0.050(4) 0.086(5) 0.031(3) 0.040(5)
    C13B 0.023(2) 0.036(2) 0.027(2) 0.0100(19) 0.0042(17) 0.0094(18)
    C14B 0.028(2) 0.036(2) 0.024(2) 0.0171(19) 0.0051(17) 0.0071(18)
    C15B 0.025(2) 0.031(2) 0.022(2) 0.0135(18) 0.0048(16) 0.0084(17)
    C16B 0.032(2) 0.035(2) 0.036(3) 0.014(2) 0.0080(19) 0.001(2)
    C17B 0.046(3) 0.054(3) 0.050(3) 0.027(3) 0.013(2) -0.006(3)
    C18B 0.035(3) 0.067(4) 0.057(3) 0.028(3) 0.015(2) -0.004(3)
    C19B 0.026(2) 0.052(3) 0.040(3) 0.017(2) 0.005(2) 0.006(2)
    C20B 0.029(2) 0.028(2) 0.032(2) 0.0123(18) 0.0034(18) 0.0096(18)
    C21B 0.051(3) 0.057(3) 0.053(3) 0.037(3) 0.019(2) 0.023(3)
    C22B 0.065(4) 0.058(3) 0.079(4) 0.046(3) 0.022(3) 0.031(3)
    C23B 0.053(3) 0.046(3) 0.065(4) 0.023(3) 0.006(3) 0.030(3)
    C24B 0.046(3) 0.038(3) 0.037(3) 0.009(2) 0.004(2) 0.015(2)
    C25B 0.033(2) 0.030(2) 0.034(2) 0.0118(19) 0.0065(19) 0.0083(19)
    C26B 0.022(2) 0.030(2) 0.025(2) 0.0108(17) 0.0065(16) 0.0069(17)
    C27B 0.030(2) 0.038(3) 0.029(2) 0.010(2) -0.0046(18) 0.008(2)
    C28B 0.037(3) 0.035(3) 0.038(3) 0.010(2) 0.003(2) 0.013(2)
    C29B 0.027(2) 0.036(3) 0.037(3) 0.004(2) 0.0041(19) 0.006(2)
    C30B 0.033(2) 0.043(3) 0.028(2) 0.011(2) -0.0031(19) 0.008(2)
    C31B 0.031(2) 0.036(2) 0.029(2) 0.013(2) 0.0077(18) 0.0131(19)
    Cl4 0.197(7) 0.065(3) 0.110(4) 0.052(4) 0.059(4) 0.022(3)
    Cl3 0.184(8) 0.077(4) 0.261(9) 0.082(5) 0.144(7) 0.060(6)
    Cl2 0.116(4) 0.081(3) 0.322(10) 0.014(3) -0.059(5) 0.076(5)
    C32 0.079(9) 0.068(9) 0.101(11) 0.045(7) 0.049(9) 0.044(8)
_geom_special_details
;
All e.s.d.'s (except the e.s.d. in the dihedral angle between two l.s. planes)
are estimated using the full covariance matrix. The cell e.s.d.'s are taken
into account individually in the estimation of e.s.d.'s in distances, angles
and torsion angles; correlations between e.s.d.'s in cell parameters are only
used when they are defined by crystal symmetry. An approximate (isotropic)
treatment of cell e.s.d.'s is used for estimating e.s.d.'s involving l.s.
planes.
;
loop_
    _geom_bond_atom_site_label_1
    _geom_bond_atom_site_label_2
    _geom_bond_site_symmetry_2
    _geom_bond_distance
    _geom_bond_publ_flag
    Au1A P1A . 2.2354(10) ?
    Au1A Cl1A . 2.2783(11) ?
    P1A C26A . 1.807(4) ?
    P1A C20A . 1.824(4) ?
    P1A C15A . 1.835(4) ?
    N1A C13A . 1.236(6) ?
    N1A C1A . 1.442(6) ?
    C1A C2A . 1.399(6) ?
    C1A C6A . 1.400(7) ?
    C2A C3A . 1.383(6) ?
    C2A C7A . 1.534(7) ?
    C3A C4A . 1.377(7) ?
    C3A H3A . 0.9500 ?
    C4A C5A . 1.373(7) ?
    C4A H4A . 0.9500 ?
    C5A C6A . 1.387(7) ?
    C5A H5A . 0.9500 ?
    C6A C10A . 1.558(8) ?
    C7A C8A . 1.476(8) ?
    C7A C9A . 1.518(9) ?
    C7A H7A . 1.0000 ?
    C8A H8AA . 0.9800 ?
    C8A H8AB . 0.9800 ?
    C8A H8AC . 0.9800 ?
    C9A H9AA . 0.9800 ?
    C9A H9AB . 0.9800 ?
    C9A H9AC . 0.9800 ?
    C10A C11A . 1.460(11) ?
    C10A C12A . 1.499(10) ?
    C10A H10A . 1.0000 ?
    C11A H11D . 0.9800 ?
    C11A H11E . 0.9800 ?
    C11A H11F . 0.9800 ?
    C12A H12D . 0.9800 ?
    C12A H12E . 0.9800 ?
    C12A H12F . 0.9800 ?
    C13A C14A . 1.497(6) ?
    C13A H13A . 0.9500 ?
    C14A C19A . 1.385(6) ?
    C14A C15A . 1.409(6) ?
    C15A C16A . 1.393(5) ?
    C16A C17A . 1.390(6) ?
    C16A H16A . 0.9500 ?
    C17A C18A . 1.375(6) ?
    C17A H17A . 0.9500 ?
    C18A C19A . 1.387(6) ?
    C18A H18A . 0.9500 ?
    C19A H19A . 0.9500 ?
    C20A C21A . 1.378(6) ?
    C20A C25A . 1.383(6) ?
    C21A C22A . 1.385(6) ?
    C21A H21A . 0.9500 ?
    C22A C23A . 1.375(7) ?
    C22A H22A . 0.9500 ?
    C23A C24A . 1.385(6) ?
    C23A H23A . 0.9500 ?
    C24A C25A . 1.386(6) ?
    C24A H24A . 0.9500 ?
    C25A H25A . 0.9500 ?
    C26A C27A . 1.384(6) ?
    C26A C31A . 1.393(6) ?
    C27A C28A . 1.377(7) ?
    C27A H27A . 0.9500 ?
    C28A C29A . 1.375(7) ?
    C28A H28A . 0.9500 ?
    C29A C30A . 1.373(7) ?
    C29A H29A . 0.9500 ?
    C30A C31A . 1.383(6) ?
    C30A H30A . 0.9500 ?
    C31A H31A . 0.9500 ?
    Au1B P1B . 2.2267(10) ?
    Au1B Cl1B . 2.2707(11) ?
    P1B C26B . 1.811(4) ?
    P1B C20B . 1.814(4) ?
    P1B C15B . 1.828(4) ?
    N1B C13B . 1.258(5) ?
    N1B C1B . 1.435(6) ?
    C1B C2B . 1.404(6) ?
    C1B C6B . 1.411(7) ?
    C2B C3B . 1.389(7) ?
    C2B C7B . 1.514(7) ?
    C3B C4B . 1.369(7) ?
    C3B H3B . 0.9500 ?
    C4B C5B . 1.388(7) ?
    C4B H4B . 0.9500 ?
    C5B C6B . 1.395(7) ?
    C5B H5B . 0.9500 ?
    C6B C10B . 1.520(7) ?
    C7B C9B . 1.520(7) ?
    C7B C8B . 1.538(7) ?
    C7B H7B . 1.0000 ?
    C8B H8BA . 0.9800 ?
    C8B H8BB . 0.9800 ?
    C8B H8BC . 0.9800 ?
    C9B H9BA . 0.9800 ?
    C9B H9BB . 0.9800 ?
    C9B H9BC . 0.9800 ?
    C10B C12B . 1.490(8) ?
    C10B C11B . 1.504(9) ?
    C10B H10B . 1.0000 ?
    C11B H11A . 0.9800 ?
    C11B H11B . 0.9800 ?
    C11B H11C . 0.9800 ?
    C12B H12A . 0.9800 ?
    C12B H12B . 0.9800 ?
    C12B H12C . 0.9800 ?
    C13B C14B . 1.487(6) ?
    C13B H13B . 0.9500 ?
    C14B C19B . 1.396(6) ?
    C14B C15B . 1.404(6) ?
    C15B C16B . 1.392(6) ?
    C16B C17B . 1.388(6) ?
    C16B H16B . 0.9500 ?
    C17B C18B . 1.376(7) ?
    C17B H17B . 0.9500 ?
    C18B C19B . 1.382(7) ?
    C18B H18B . 0.9500 ?
    C19B H19B . 0.9500 ?
    C20B C21B . 1.385(6) ?
    C20B C25B . 1.401(6) ?
    C21B C22B . 1.386(7) ?
    C21B H21B . 0.9500 ?
    C22B C23B . 1.369(8) ?
    C22B H22B . 0.9500 ?
    C23B C24B . 1.376(7) ?
    C23B H23B . 0.9500 ?
    C24B C25B . 1.382(6) ?
    C24B H24B . 0.9500 ?
    C25B H25B . 0.9500 ?
    C26B C31B . 1.391(6) ?
    C26B C27B . 1.394(6) ?
    C27B C28B . 1.385(6) ?
    C27B H27B . 0.9500 ?
    C28B C29B . 1.380(6) ?
    C28B H28B . 0.9500 ?
    C29B C30B . 1.378(6) ?
    C29B H29B . 0.9500 ?
    C30B C31B . 1.390(6) ?
    C30B H30B . 0.9500 ?
    C31B H31B . 0.9500 ?
    Cl4 C32 . 1.903(16) ?
    Cl3 C32 . 1.739(14) ?
    Cl2 C32 . 1.621(15) ?
    C32 H32 . 1.0000 ?
loop_
    _geom_angle_atom_site_label_1
    _geom_angle_atom_site_label_2
    _geom_angle_atom_site_label_3
    _geom_angle_site_symmetry_1
    _geom_angle_site_symmetry_3
    _geom_angle
    _geom_angle_publ_flag
    P1A Au1A Cl1A . . 177.20(4) ?
    C26A P1A C20A . . 105.25(19) ?
    C26A P1A C15A . . 105.82(19) ?
    C20A P1A C15A . . 105.36(18) ?
    C26A P1A Au1A . . 110.70(13) ?
    C20A P1A Au1A . . 116.83(13) ?
    C15A P1A Au1A . . 112.07(13) ?
    C13A N1A C1A . . 117.9(4) ?
    C2A C1A C6A . . 122.2(4) ?
    C2A C1A N1A . . 118.8(4) ?
    C6A C1A N1A . . 118.9(4) ?
    C3A C2A C1A . . 117.3(4) ?
    C3A C2A C7A . . 120.9(4) ?
    C1A C2A C7A . . 121.9(4) ?
    C4A C3A C2A . . 121.4(5) ?
    C4A C3A H3A . . 119.3 ?
    C2A C3A H3A . . 119.3 ?
    C5A C4A C3A . . 120.4(5) ?
    C5A C4A H4A . . 119.8 ?
    C3A C4A H4A . . 119.8 ?
    C4A C5A C6A . . 120.9(5) ?
    C4A C5A H5A . . 119.6 ?
    C6A C5A H5A . . 119.6 ?
    C5A C6A C1A . . 117.7(5) ?
    C5A C6A C10A . . 121.4(5) ?
    C1A C6A C10A . . 120.9(4) ?
    C8A C7A C9A . . 111.3(5) ?
    C8A C7A C2A . . 111.7(5) ?
    C9A C7A C2A . . 114.4(5) ?
    C8A C7A H7A . . 106.3 ?
    C9A C7A H7A . . 106.3 ?
    C2A C7A H7A . . 106.3 ?
    C7A C8A H8AA . . 109.5 ?
    C7A C8A H8AB . . 109.5 ?
    H8AA C8A H8AB . . 109.5 ?
    C7A C8A H8AC . . 109.5 ?
    H8AA C8A H8AC . . 109.5 ?
    H8AB C8A H8AC . . 109.5 ?
    C7A C9A H9AA . . 109.5 ?
    C7A C9A H9AB . . 109.5 ?
    H9AA C9A H9AB . . 109.5 ?
    C7A C9A H9AC . . 109.5 ?
    H9AA C9A H9AC . . 109.5 ?
    H9AB C9A H9AC . . 109.5 ?
    C11A C10A C12A . . 111.7(7) ?
    C11A C10A C6A . . 108.8(7) ?
    C12A C10A C6A . . 114.0(5) ?
    C11A C10A H10A . . 107.4 ?
    C12A C10A H10A . . 107.4 ?
    C6A C10A H10A . . 107.4 ?
    C10A C11A H11D . . 109.5 ?
    C10A C11A H11E . . 109.5 ?
    H11D C11A H11E . . 109.5 ?
    C10A C11A H11F . . 109.5 ?
    H11D C11A H11F . . 109.5 ?
    H11E C11A H11F . . 109.5 ?
    C10A C12A H12D . . 109.5 ?
    C10A C12A H12E . . 109.5 ?
    H12D C12A H12E . . 109.5 ?
    C10A C12A H12F . . 109.5 ?
    H12D C12A H12F . . 109.5 ?
    H12E C12A H12F . . 109.5 ?
    N1A C13A C14A . . 122.4(4) ?
    N1A C13A H13A . . 118.8 ?
    C14A C13A H13A . . 118.8 ?
    C19A C14A C15A . . 119.1(4) ?
    C19A C14A C13A . . 120.5(4) ?
    C15A C14A C13A . . 120.4(4) ?
    C16A C15A C14A . . 119.5(4) ?
    C16A C15A P1A . . 119.3(3) ?
    C14A C15A P1A . . 121.1(3) ?
    C17A C16A C15A . . 120.0(4) ?
    C17A C16A H16A . . 120.0 ?
    C15A C16A H16A . . 120.0 ?
    C18A C17A C16A . . 120.6(4) ?
    C18A C17A H17A . . 119.7 ?
    C16A C17A H17A . . 119.7 ?
    C17A C18A C19A . . 119.7(4) ?
    C17A C18A H18A . . 120.1 ?
    C19A C18A H18A . . 120.1 ?
    C14A C19A C18A . . 121.1(4) ?
    C14A C19A H19A . . 119.5 ?
    C18A C19A H19A . . 119.5 ?
    C21A C20A C25A . . 120.0(4) ?
    C21A C20A P1A . . 119.4(3) ?
    C25A C20A P1A . . 120.4(3) ?
    C20A C21A C22A . . 119.7(4) ?
    C20A C21A H21A . . 120.1 ?
    C22A C21A H21A . . 120.1 ?
    C23A C22A C21A . . 120.4(4) ?
    C23A C22A H22A . . 119.8 ?
    C21A C22A H22A . . 119.8 ?
    C22A C23A C24A . . 120.1(4) ?
    C22A C23A H23A . . 120.0 ?
    C24A C23A H23A . . 120.0 ?
    C23A C24A C25A . . 119.5(4) ?
    C23A C24A H24A . . 120.3 ?
    C25A C24A H24A . . 120.3 ?
    C20A C25A C24A . . 120.2(4) ?
    C20A C25A H25A . . 119.9 ?
    C24A C25A H25A . . 119.9 ?
    C27A C26A C31A . . 118.5(4) ?
    C27A C26A P1A . . 119.4(3) ?
    C31A C26A P1A . . 122.1(3) ?
    C28A C27A C26A . . 121.1(4) ?
    C28A C27A H27A . . 119.5 ?
    C26A C27A H27A . . 119.5 ?
    C29A C28A C27A . . 119.6(5) ?
    C29A C28A H28A . . 120.2 ?
    C27A C28A H28A . . 120.2 ?
    C30A C29A C28A . . 120.6(5) ?
    C30A C29A H29A . . 119.7 ?
    C28A C29A H29A . . 119.7 ?
    C29A C30A C31A . . 119.8(5) ?
    C29A C30A H30A . . 120.1 ?
    C31A C30A H30A . . 120.1 ?
    C30A C31A C26A . . 120.4(4) ?
    C30A C31A H31A . . 119.8 ?
    C26A C31A H31A . . 119.8 ?
    P1B Au1B Cl1B . . 178.54(4) ?
    C26B P1B C20B . . 106.29(19) ?
    C26B P1B C15B . . 106.40(18) ?
    C20B P1B C15B . . 104.38(19) ?
    C26B P1B Au1B . . 110.11(13) ?
    C20B P1B Au1B . . 115.53(15) ?
    C15B P1B Au1B . . 113.46(13) ?
    C13B N1B C1B . . 118.3(4) ?
    C2B C1B C6B . . 121.7(4) ?
    C2B C1B N1B . . 118.4(5) ?
    C6B C1B N1B . . 119.8(4) ?
    C3B C2B C1B . . 118.3(5) ?
    C3B C2B C7B . . 120.6(4) ?
    C1B C2B C7B . . 121.1(4) ?
    C4B C3B C2B . . 121.5(5) ?
    C4B C3B H3B . . 119.3 ?
    C2B C3B H3B . . 119.3 ?
    C3B C4B C5B . . 119.7(5) ?
    C3B C4B H4B . . 120.2 ?
    C5B C4B H4B . . 120.2 ?
    C4B C5B C6B . . 121.9(5) ?
    C4B C5B H5B . . 119.0 ?
    C6B C5B H5B . . 119.0 ?
    C5B C6B C1B . . 117.0(4) ?
    C5B C6B C10B . . 119.8(5) ?
    C1B C6B C10B . . 123.1(5) ?
    C2B C7B C9B . . 109.8(4) ?
    C2B C7B C8B . . 112.1(4) ?
    C9B C7B C8B . . 111.4(5) ?
    C2B C7B H7B . . 107.8 ?
    C9B C7B H7B . . 107.8 ?
    C8B C7B H7B . . 107.8 ?
    C7B C8B H8BA . . 109.5 ?
    C7B C8B H8BB . . 109.5 ?
    H8BA C8B H8BB . . 109.5 ?
    C7B C8B H8BC . . 109.5 ?
    H8BA C8B H8BC . . 109.5 ?
    H8BB C8B H8BC . . 109.5 ?
    C7B C9B H9BA . . 109.5 ?
    C7B C9B H9BB . . 109.5 ?
    H9BA C9B H9BB . . 109.5 ?
    C7B C9B H9BC . . 109.5 ?
    H9BA C9B H9BC . . 109.5 ?
    H9BB C9B H9BC . . 109.5 ?
    C12B C10B C11B . . 107.9(5) ?
    C12B C10B C6B . . 110.2(5) ?
    C11B C10B C6B . . 114.0(5) ?
    C12B C10B H10B . . 108.2 ?
    C11B C10B H10B . . 108.2 ?
    C6B C10B H10B . . 108.2 ?
    C10B C11B H11A . . 109.5 ?
    C10B C11B H11B . . 109.5 ?
    H11A C11B H11B . . 109.5 ?
    C10B C11B H11C . . 109.5 ?
    H11A C11B H11C . . 109.5 ?
    H11B C11B H11C . . 109.5 ?
    C10B C12B H12A . . 109.5 ?
    C10B C12B H12B . . 109.5 ?
    H12A C12B H12B . . 109.5 ?
    C10B C12B H12C . . 109.5 ?
    H12A C12B H12C . . 109.5 ?
    H12B C12B H12C . . 109.5 ?
    N1B C13B C14B . . 121.9(4) ?
    N1B C13B H13B . . 119.1 ?
    C14B C13B H13B . . 119.1 ?
    C19B C14B C15B . . 118.7(4) ?
    C19B C14B C13B . . 119.6(4) ?
    C15B C14B C13B . . 121.7(4) ?
    C16B C15B C14B . . 119.7(4) ?
    C16B C15B P1B . . 119.6(3) ?
    C14B C15B P1B . . 120.6(3) ?
    C17B C16B C15B . . 120.9(4) ?
    C17B C16B H16B . . 119.6 ?
    C15B C16B H16B . . 119.6 ?
    C18B C17B C16B . . 119.2(5) ?
    C18B C17B H17B . . 120.4 ?
    C16B C17B H17B . . 120.4 ?
    C17B C18B C19B . . 120.9(4) ?
    C17B C18B H18B . . 119.5 ?
    C19B C18B H18B . . 119.5 ?
    C18B C19B C14B . . 120.6(4) ?
    C18B C19B H19B . . 119.7 ?
    C14B C19B H19B . . 119.7 ?
    C21B C20B C25B . . 119.0(4) ?
    C21B C20B P1B . . 119.6(3) ?
    C25B C20B P1B . . 121.4(3) ?
    C20B C21B C22B . . 120.1(5) ?
    C20B C21B H21B . . 119.9 ?
    C22B C21B H21B . . 119.9 ?
    C23B C22B C21B . . 120.6(5) ?
    C23B C22B H22B . . 119.7 ?
    C21B C22B H22B . . 119.7 ?
    C22B C23B C24B . . 120.0(5) ?
    C22B C23B H23B . . 120.0 ?
    C24B C23B H23B . . 120.0 ?
    C23B C24B C25B . . 120.4(5) ?
    C23B C24B H24B . . 119.8 ?
    C25B C24B H24B . . 119.8 ?
    C24B C25B C20B . . 120.0(4) ?
    C24B C25B H25B . . 120.0 ?
    C20B C25B H25B . . 120.0 ?
    C31B C26B C27B . . 119.0(4) ?
    C31B C26B P1B . . 122.2(3) ?
    C27B C26B P1B . . 118.8(3) ?
    C28B C27B C26B . . 120.6(4) ?
    C28B C27B H27B . . 119.7 ?
    C26B C27B H27B . . 119.7 ?
    C29B C28B C27B . . 119.7(4) ?
    C29B C28B H28B . . 120.2 ?
    C27B C28B H28B . . 120.2 ?
    C30B C29B C28B . . 120.5(4) ?
    C30B C29B H29B . . 119.7 ?
    C28B C29B H29B . . 119.7 ?
    C29B C30B C31B . . 120.0(4) ?
    C29B C30B H30B . . 120.0 ?
    C31B C30B H30B . . 120.0 ?
    C30B C31B C26B . . 120.2(4) ?
    C30B C31B H31B . . 119.9 ?
    C26B C31B H31B . . 119.9 ?
    Cl2 C32 Cl3 . . 125.5(10) ?
    Cl2 C32 Cl4 . . 107.2(9) ?
    Cl3 C32 Cl4 . . 95.9(7) ?
    Cl2 C32 H32 . . 108.9 ?
    Cl3 C32 H32 . . 108.9 ?
    Cl4 C32 H32 . . 108.9 ?
loop_
    _geom_torsion_atom_site_label_1
    _geom_torsion_atom_site_label_2
    _geom_torsion_atom_site_label_3
    _geom_torsion_atom_site_label_4
    _geom_torsion_site_symmetry_1
    _geom_torsion_site_symmetry_2
    _geom_torsion_site_symmetry_3
    _geom_torsion_site_symmetry_4
    _geom_torsion
    _geom_torsion_publ_flag
    C13A N1A C1A C2A . . . . -90.8(5) ?
    C13A N1A C1A C6A . . . . 93.0(6) ?
    C6A C1A C2A C3A . . . . 3.6(7) ?
    N1A C1A C2A C3A . . . . -172.4(4) ?
    C6A C1A C2A C7A . . . . -176.1(5) ?
    N1A C1A C2A C7A . . . . 7.9(7) ?
    C1A C2A C3A C4A . . . . -1.8(7) ?
    C7A C2A C3A C4A . . . . 177.8(5) ?
    C2A C3A C4A C5A . . . . -0.5(8) ?
    C3A C4A C5A C6A . . . . 1.3(9) ?
    C4A C5A C6A C1A . . . . 0.4(8) ?
    C4A C5A C6A C10A . . . . -178.5(6) ?
    C2A C1A C6A C5A . . . . -2.9(8) ?
    N1A C1A C6A C5A . . . . 173.1(5) ?
    C2A C1A C6A C10A . . . . 176.0(5) ?
    N1A C1A C6A C10A . . . . -8.0(8) ?
    C3A C2A C7A C8A . . . . 93.8(7) ?
    C1A C2A C7A C8A . . . . -86.6(7) ?
    C3A C2A C7A C9A . . . . -33.8(8) ?
    C1A C2A C7A C9A . . . . 145.9(6) ?
    C5A C6A C10A C11A . . . . -95.5(9) ?
    C1A C6A C10A C11A . . . . 85.6(9) ?
    C5A C6A C10A C12A . . . . 29.8(10) ?
    C1A C6A C10A C12A . . . . -149.1(6) ?
    C1A N1A C13A C14A . . . . -179.9(4) ?
    N1A C13A C14A C19A . . . . -3.6(6) ?
    N1A C13A C14A C15A . . . . 176.0(4) ?
    C19A C14A C15A C16A . . . . 1.2(6) ?
    C13A C14A C15A C16A . . . . -178.5(4) ?
    C19A C14A C15A P1A . . . . -175.3(3) ?
    C13A C14A C15A P1A . . . . 5.0(5) ?
    C26A P1A C15A C16A . . . . 4.0(4) ?
    C20A P1A C15A C16A . . . . 115.2(3) ?
    Au1A P1A C15A C16A . . . . -116.7(3) ?
    C26A P1A C15A C14A . . . . -179.5(3) ?
    C20A P1A C15A C14A . . . . -68.3(4) ?
    Au1A P1A C15A C14A . . . . 59.8(3) ?
    C14A C15A C16A C17A . . . . -0.9(6) ?
    P1A C15A C16A C17A . . . . 175.7(3) ?
    C15A C16A C17A C18A . . . . 0.0(7) ?
    C16A C17A C18A C19A . . . . 0.6(7) ?
    C15A C14A C19A C18A . . . . -0.6(6) ?
    C13A C14A C19A C18A . . . . 179.1(4) ?
    C17A C18A C19A C14A . . . . -0.3(7) ?
    C26A P1A C20A C21A . . . . -86.0(4) ?
    C15A P1A C20A C21A . . . . 162.4(3) ?
    Au1A P1A C20A C21A . . . . 37.2(4) ?
    C26A P1A C20A C25A . . . . 90.8(4) ?
    C15A P1A C20A C25A . . . . -20.8(4) ?
    Au1A P1A C20A C25A . . . . -145.9(3) ?
    C25A C20A C21A C22A . . . . -0.2(7) ?
    P1A C20A C21A C22A . . . . 176.6(4) ?
    C20A C21A C22A C23A . . . . 0.2(7) ?
    C21A C22A C23A C24A . . . . -0.3(7) ?
    C22A C23A C24A C25A . . . . 0.4(7) ?
    C21A C20A C25A C24A . . . . 0.3(6) ?
    P1A C20A C25A C24A . . . . -176.5(3) ?
    C23A C24A C25A C20A . . . . -0.4(7) ?
    C20A P1A C26A C27A . . . . 159.0(4) ?
    C15A P1A C26A C27A . . . . -89.7(4) ?
    Au1A P1A C26A C27A . . . . 31.9(4) ?
    C20A P1A C26A C31A . . . . -20.9(4) ?
    C15A P1A C26A C31A . . . . 90.4(4) ?
    Au1A P1A C26A C31A . . . . -148.0(3) ?
    C31A C26A C27A C28A . . . . -1.1(7) ?
    P1A C26A C27A C28A . . . . 178.9(4) ?
    C26A C27A C28A C29A . . . . 2.0(9) ?
    C27A C28A C29A C30A . . . . -1.3(9) ?
    C28A C29A C30A C31A . . . . -0.2(8) ?
    C29A C30A C31A C26A . . . . 1.1(8) ?
    C27A C26A C31A C30A . . . . -0.4(7) ?
    P1A C26A C31A C30A . . . . 179.5(4) ?
    C13B N1B C1B C2B . . . . -119.9(5) ?
    C13B N1B C1B C6B . . . . 65.0(6) ?
    C6B C1B C2B C3B . . . . -2.1(6) ?
    N1B C1B C2B C3B . . . . -177.1(4) ?
    C6B C1B C2B C7B . . . . -180.0(4) ?
    N1B C1B C2B C7B . . . . 5.0(6) ?
    C1B C2B C3B C4B . . . . 0.7(7) ?
    C7B C2B C3B C4B . . . . 178.6(4) ?
    C2B C3B C4B C5B . . . . 0.3(7) ?
    C3B C4B C5B C6B . . . . -0.1(8) ?
    C4B C5B C6B C1B . . . . -1.2(7) ?
    C4B C5B C6B C10B . . . . 175.4(5) ?
    C2B C1B C6B C5B . . . . 2.3(7) ?
    N1B C1B C6B C5B . . . . 177.2(4) ?
    C2B C1B C6B C10B . . . . -174.1(4) ?
    N1B C1B C6B C10B . . . . 0.8(7) ?
    C3B C2B C7B C9B . . . . -75.9(5) ?
    C1B C2B C7B C9B . . . . 101.9(5) ?
    C3B C2B C7B C8B . . . . 48.4(6) ?
    C1B C2B C7B C8B . . . . -133.7(5) ?
    C5B C6B C10B C12B . . . . -85.3(7) ?
    C1B C6B C10B C12B . . . . 91.0(6) ?
    C5B C6B C10B C11B . . . . 36.2(7) ?
    C1B C6B C10B C11B . . . . -147.5(6) ?
    C1B N1B C13B C14B . . . . -174.4(4) ?
    N1B C13B C14B C19B . . . . 13.4(6) ?
    N1B C13B C14B C15B . . . . -168.9(4) ?
    C19B C14B C15B C16B . . . . -0.9(6) ?
    C13B C14B C15B C16B . . . . -178.6(4) ?
    C19B C14B C15B P1B . . . . 177.5(3) ?
    C13B C14B C15B P1B . . . . -0.2(5) ?
    C26B P1B C15B C16B . . . . -4.7(4) ?
    C20B P1B C15B C16B . . . . 107.5(4) ?
    Au1B P1B C15B C16B . . . . -125.9(3) ?
    C26B P1B C15B C14B . . . . 176.9(3) ?
    C20B P1B C15B C14B . . . . -70.9(4) ?
    Au1B P1B C15B C14B . . . . 55.7(3) ?
    C14B C15B C16B C17B . . . . 0.9(7) ?
    P1B C15B C16B C17B . . . . -177.5(4) ?
    C15B C16B C17B C18B . . . . -0.1(8) ?
    C16B C17B C18B C19B . . . . -0.7(8) ?
    C17B C18B C19B C14B . . . . 0.6(8) ?
    C15B C14B C19B C18B . . . . 0.2(7) ?
    C13B C14B C19B C18B . . . . 177.9(4) ?
    C26B P1B C20B C21B . . . . -92.6(4) ?
    C15B P1B C20B C21B . . . . 155.1(4) ?
    Au1B P1B C20B C21B . . . . 29.8(4) ?
    C26B P1B C20B C25B . . . . 84.7(4) ?
    C15B P1B C20B C25B . . . . -27.6(4) ?
    Au1B P1B C20B C25B . . . . -152.9(3) ?
    C25B C20B C21B C22B . . . . -0.2(7) ?
    P1B C20B C21B C22B . . . . 177.1(4) ?
    C20B C21B C22B C23B . . . . 0.4(9) ?
    C21B C22B C23B C24B . . . . -0.3(9) ?
    C22B C23B C24B C25B . . . . 0.1(8) ?
    C23B C24B C25B C20B . . . . 0.1(7) ?
    C21B C20B C25B C24B . . . . 0.0(7) ?
    P1B C20B C25B C24B . . . . -177.3(3) ?
    C20B P1B C26B C31B . . . . -5.3(4) ?
    C15B P1B C26B C31B . . . . 105.5(4) ?
    Au1B P1B C26B C31B . . . . -131.2(3) ?
    C20B P1B C26B C27B . . . . 173.3(3) ?
    C15B P1B C26B C27B . . . . -75.9(4) ?
    Au1B P1B C26B C27B . . . . 47.5(4) ?
    C31B C26B C27B C28B . . . . -1.6(7) ?
    P1B C26B C27B C28B . . . . 179.7(4) ?
    C26B C27B C28B C29B . . . . 1.5(7) ?
    C27B C28B C29B C30B . . . . -0.2(7) ?
    C28B C29B C30B C31B . . . . -0.9(7) ?
    C29B C30B C31B C26B . . . . 0.7(7) ?
    C27B C26B C31B C30B . . . . 0.6(6) ?
    P1B C26B C31B C30B . . . . 179.2(3) ?
_iucr_refine_instructions_details
;
TITL hc187 in P-1
CELL  0.71073  13.0315  13.3638  19.3489   96.358   99.229  116.191
ZERR     4.00   0.0003   0.0002   0.0005    0.002    0.001    0.001
LATT   1
SFAC  C    H    N    P    CL   AU   O
UNIT  125  129  4    4    7    4    0
MERG   2
OMIT     0   0   2
OMIT     0   1   0
OMIT     1   0   0
OMIT     0   1   1
OMIT     0  -1   1
OMIT     1  -1   1
OMIT    -1   0   1
OMIT     0   0   1
OMIT    -1   1   1
FMAP   2
PLAN   15
SIZE     0.12   0.18   0.21
ACTA
BOND   $H
CONF
L.S.   8
TEMP  -173.00
WGHT    0.004200    7.736800
FVAR       0.07748
AU1A  6    0.261779   -0.032391   -0.065469    11.00000    0.03151    0.03684 =
         0.02132   -0.00024    0.00154    0.01715
CL1A  5    0.210075   -0.104668   -0.185294    11.00000    0.05545    0.07012 =
         0.02263   -0.00634   -0.00118    0.04208
P1A   4    0.319609    0.036219    0.052541    11.00000    0.02697    0.03125 =
         0.02024    0.00104    0.00286    0.01255
N1A   3    0.338528    0.343060   -0.015233    11.00000    0.03988    0.04045 =
         0.04078    0.00859    0.00331    0.01534
C1A   1    0.227728    0.325484   -0.057142    11.00000    0.03347    0.04028 =
         0.03705    0.00781    0.00134    0.01908
C2A   1    0.203568    0.293988   -0.131623    11.00000    0.03579    0.04327 =
         0.03077    0.01316    0.00755    0.01790
C3A   1    0.103326    0.291229   -0.170647    11.00000    0.04655    0.05081 =
         0.03301    0.01392    0.00006    0.01977
AFIX  43
H3A   2    0.085729    0.272344   -0.221402    11.00000   -1.20000
AFIX   0
C4A   1    0.028469    0.315253   -0.137551    11.00000    0.04795    0.06589 =
         0.05160    0.01045   -0.00640    0.03471
AFIX  43
H4A   2   -0.039468    0.313422   -0.165583    11.00000   -1.20000
AFIX   0
C5A   1    0.051470    0.341839   -0.064260    11.00000    0.04610    0.06750 =
         0.05820    0.00203    0.00788    0.03765
AFIX  43
H5A   2   -0.001703    0.356702   -0.042043    11.00000   -1.20000
AFIX   0
C6A   1    0.151313    0.347278   -0.022240    11.00000    0.04572    0.06571 =
         0.04115   -0.00506   -0.00121    0.03163
C7A   1    0.283902    0.262967   -0.169121    11.00000    0.05066    0.10247 =
         0.02880    0.01791    0.01213    0.04043
AFIX  13
H7A   2    0.321225    0.231161   -0.134784    11.00000   -1.20000
AFIX   0
C8A   1    0.381060    0.364830   -0.182280    11.00000    0.11157    0.06931 =
         0.14065   -0.00682    0.08883    0.02478
AFIX  33
H8AA  2    0.430633    0.341978   -0.206047    11.00000   -1.50000
H8AB  2    0.428410    0.417452   -0.136617    11.00000   -1.50000
H8AC  2    0.348628    0.402674   -0.212912    11.00000   -1.50000
AFIX   0
C9A   1    0.219934    0.171083   -0.236703    11.00000    0.10874    0.06492 =
         0.12530   -0.00765    0.06388    0.03005
AFIX  33
H9AA  2    0.155243    0.105177   -0.226588    11.00000   -1.50000
H9AB  2    0.274908    0.147817   -0.253241    11.00000   -1.50000
H9AC  2    0.188349    0.200930   -0.273916    11.00000   -1.50000
AFIX   0
C10A  1    0.176980    0.374474    0.060977    11.00000    0.07814    0.14251 =
         0.05576   -0.02570   -0.00587    0.07906
AFIX  13
H10A  2    0.220432    0.333352    0.079157    11.00000   -1.20000
AFIX   0
C11A  1    0.255355    0.496271    0.086748    11.00000    0.18549    0.13367 =
         0.09026   -0.04449    0.05708   -0.03699
AFIX  33
H11D  2    0.325595    0.518319    0.067432    11.00000   -1.50000
H11E  2    0.278580    0.513126    0.139128    11.00000   -1.50000
H11F  2    0.214510    0.539143    0.070986    11.00000   -1.50000
AFIX   0
C12A  1    0.068666    0.335702    0.089904    11.00000    0.14459    0.09527 =
         0.06339    0.02198    0.03596    0.05303
AFIX  33
H12D  2    0.015631    0.255042    0.068843    11.00000   -1.50000
H12E  2    0.028760    0.380920    0.077765    11.00000   -1.50000
H12F  2    0.090779    0.345793    0.142018    11.00000   -1.50000
AFIX   0
C13A  1    0.342772    0.260701    0.005902    11.00000    0.04961    0.03772 =
         0.02447    0.00736    0.01248    0.02530
AFIX  43
H13A  2    0.273529    0.189282   -0.006161    11.00000   -1.20000
AFIX   0
C14A  1    0.453116    0.269465    0.049827    11.00000    0.02869    0.03743 =
         0.02099    0.00453    0.00472    0.01891
C15A  1    0.452112    0.175233    0.076506    11.00000    0.02784    0.03376 =
         0.01915    0.00065    0.00578    0.01591
C16A  1    0.555095    0.185860    0.118669    11.00000    0.02906    0.03473 =
         0.02946    0.00505    0.00209    0.01788
AFIX  43
H16A  2    0.554799    0.122967    0.137379    11.00000   -1.20000
AFIX   0
C17A  1    0.658244    0.288447    0.133355    11.00000    0.02263    0.03998 =
         0.04011   -0.00214   -0.00367    0.01331
AFIX  43
H17A  2    0.728230    0.295302    0.162147    11.00000   -1.20000
AFIX   0
C18A  1    0.659865    0.380123    0.106564    11.00000    0.03052    0.03365 =
         0.04848    0.00093    0.00328    0.00797
AFIX  43
H18A  2    0.730842    0.449781    0.116415    11.00000   -1.20000
AFIX   0
C19A  1    0.557420    0.370421    0.065102    11.00000    0.04119    0.03051 =
         0.03556    0.00379    0.00735    0.01770
AFIX  43
H19A  2    0.558793    0.434042    0.046879    11.00000   -1.20000
AFIX   0
C20A  1    0.213635    0.056164    0.095887    11.00000    0.02788    0.03234 =
         0.02560    0.00913    0.00244    0.01416
C21A  1    0.096058   -0.021654    0.073211    11.00000    0.03161    0.04023 =
         0.03397    0.00543    0.00366    0.01278
AFIX  43
H21A  2    0.070030   -0.082835    0.033661    11.00000   -1.20000
AFIX   0
C22A  1    0.015988   -0.010287    0.108330    11.00000    0.02693    0.05429 =
         0.04591    0.01469    0.00830    0.01231
AFIX  43
H22A  2   -0.065064   -0.064046    0.092844    11.00000   -1.20000
AFIX   0
C23A  1    0.053000    0.078261    0.165446    11.00000    0.03968    0.06030 =
         0.04674    0.02484    0.02315    0.03193
AFIX  43
H23A  2   -0.002507    0.085704    0.189114    11.00000   -1.20000
AFIX   0
C24A  1    0.171089    0.156625    0.188527    11.00000    0.04073    0.04321 =
         0.03354    0.00793    0.01248    0.02370
AFIX  43
H24A  2    0.196964    0.217607    0.228181    11.00000   -1.20000
AFIX   0
C25A  1    0.251259    0.145402    0.153322    11.00000    0.02830    0.03797 =
         0.02917    0.00510    0.00762    0.01455
AFIX  43
H25A  2    0.332315    0.199186    0.168699    11.00000   -1.20000
AFIX   0
C26A  1    0.357919   -0.057132    0.098932    11.00000    0.02891    0.03335 =
         0.02162    0.00078    0.00146    0.01442
C27A  1    0.405187   -0.118381    0.065782    11.00000    0.06346    0.05867 =
         0.03004    0.00935    0.01727    0.03753
AFIX  43
H27A  2    0.415688   -0.111613    0.018744    11.00000   -1.20000
AFIX   0
C28A  1    0.437245   -0.188980    0.099883    11.00000    0.09847    0.07327 =
         0.04465    0.01750    0.02417    0.06699
AFIX  43
H28A  2    0.471883   -0.228670    0.077118    11.00000   -1.20000
AFIX   0
C29A  1    0.418776   -0.201630    0.167105    11.00000    0.08367    0.05239 =
         0.03922    0.01018    0.00757    0.04704
AFIX  43
H29A  2    0.439326   -0.251495    0.190304    11.00000   -1.20000
AFIX   0
C30A  1    0.370919   -0.142872    0.201003    11.00000    0.06311    0.04851 =
         0.03181    0.01019    0.01184    0.02998
AFIX  43
H30A  2    0.358166   -0.152291    0.247364    11.00000   -1.20000
AFIX   0
C31A  1    0.341336   -0.069907    0.167408    11.00000    0.05696    0.04572 =
         0.02509    0.00524    0.00949    0.03067
AFIX  43
H31A  2    0.309499   -0.028234    0.191194    11.00000   -1.20000
AFIX   0
AU1B  6    0.513749    0.777609    0.449875    11.00000    0.03466    0.03069 =
         0.02350    0.00507    0.00744    0.01670
CL1B  5    0.505511    0.740843    0.331129    11.00000    0.07841    0.05281 =
         0.02618    0.00788    0.01689    0.03368
P1B   4    0.523185    0.818288    0.566202    11.00000    0.02592    0.02786 =
         0.02257    0.00597    0.00537    0.01351
N1B   3    0.156565    0.562335    0.476560    11.00000    0.02644    0.05453 =
         0.03812   -0.00788    0.00126    0.01404
C1B   1    0.140500    0.455967    0.438673    11.00000    0.02078    0.03938 =
         0.03797   -0.00347    0.00840    0.00059
C2B   1    0.095278    0.426376    0.364284    11.00000    0.02362    0.04320 =
         0.03386   -0.00134    0.00342    0.00610
C3B   1    0.074757    0.321089    0.328220    11.00000    0.03406    0.04059 =
         0.03324   -0.00083    0.00802    0.00350
AFIX  43
H3B   2    0.045038    0.300205    0.277806    11.00000   -1.20000
AFIX   0
C4B   1    0.096387    0.246713    0.363675    11.00000    0.05605    0.03666 =
         0.04252   -0.00269    0.01273    0.00226
AFIX  43
H4B   2    0.082155    0.175262    0.337964    11.00000   -1.20000
AFIX   0
C5B   1    0.139207    0.276231    0.437362    11.00000    0.06014    0.03959 =
         0.04301    0.00976    0.01371    0.00488
AFIX  43
H5B   2    0.153827    0.224005    0.461496    11.00000   -1.20000
AFIX   0
C6B   1    0.161402    0.380325    0.477016    11.00000    0.03900    0.04007 =
         0.03086   -0.00056    0.00866   -0.00226
C7B   1    0.073321    0.508434    0.323828    11.00000    0.03744    0.05052 =
         0.03907   -0.00838   -0.00332    0.01664
AFIX  13
H7B   2    0.074946    0.569554    0.359536    11.00000   -1.20000
AFIX   0
C8B   1   -0.047703    0.450239    0.270885    11.00000    0.05474    0.07228 =
         0.08279   -0.00930   -0.02877    0.02777
AFIX  33
H8BA  2   -0.058362    0.506204    0.246005    11.00000   -1.50000
H8BB  2   -0.109553    0.418839    0.297012    11.00000   -1.50000
H8BC  2   -0.052332    0.388583    0.235894    11.00000   -1.50000
AFIX   0
C9B   1    0.171863    0.564495    0.286225    11.00000    0.06875    0.06753 =
         0.06460    0.02287    0.02290    0.03592
AFIX  33
H9BA  2    0.157348    0.617587    0.260172    11.00000   -1.50000
H9BB  2    0.174698    0.505886    0.252515    11.00000   -1.50000
H9BC  2    0.247069    0.606153    0.321748    11.00000   -1.50000
AFIX   0
C10B  1    0.199395    0.404787    0.558153    11.00000    0.06433    0.03743 =
         0.03380    0.00591    0.00909    0.00284
AFIX  13
H10B  2    0.242480    0.489295    0.575668    11.00000   -1.20000
AFIX   0
C11B  1    0.278566    0.356435    0.586124    11.00000    0.06843    0.26017 =
         0.04933   -0.01065   -0.00680    0.09946
AFIX  33
H11A  2    0.349253    0.387196    0.567128    11.00000   -1.50000
H11B  2    0.236848    0.273254    0.570980    11.00000   -1.50000
H11C  2    0.301190    0.377348    0.638490    11.00000   -1.50000
AFIX   0
C12B  1    0.094353    0.357994    0.589280    11.00000    0.07679    0.19017 =
         0.04958    0.04003    0.03078    0.08625
AFIX  33
H12A  2    0.119829    0.375075    0.641576    11.00000   -1.50000
H12B  2    0.049898    0.275281    0.571909    11.00000   -1.50000
H12C  2    0.044239    0.392848    0.574828    11.00000   -1.50000
AFIX   0
C13B  1    0.258630    0.634902    0.510717    11.00000    0.02313    0.03563 =
         0.02698    0.00937    0.00417    0.01002
AFIX  43
H13B  2    0.322794    0.620313    0.506988    11.00000   -1.20000
AFIX   0
C14B  1    0.281660    0.742825    0.556745    11.00000    0.02805    0.03553 =
         0.02435    0.00711    0.00514    0.01711
C15B  1    0.396275    0.831893    0.584930    11.00000    0.02475    0.03107 =
         0.02173    0.00835    0.00475    0.01348
C16B  1    0.413719    0.930405    0.629027    11.00000    0.03243    0.03487 =
         0.03628    0.00097    0.00796    0.01398
AFIX  43
H16B  2    0.491269    0.991005    0.647504    11.00000   -1.20000
AFIX   0
C17B  1    0.319288    0.941258    0.646357    11.00000    0.04605    0.05430 =
         0.04980   -0.00592    0.01350    0.02710
AFIX  43
H17B  2    0.331883    1.008712    0.676531    11.00000   -1.20000
AFIX   0
C18B  1    0.207253    0.853175    0.619318    11.00000    0.03548    0.06678 =
         0.05684   -0.00447    0.01500    0.02848
AFIX  43
H18B  2    0.142410    0.859848    0.631445    11.00000   -1.20000
AFIX   0
C19B  1    0.187701    0.755135    0.574770    11.00000    0.02645    0.05192 =
         0.04017    0.00622    0.00488    0.01664
AFIX  43
H19B  2    0.109618    0.695554    0.556235    11.00000   -1.20000
AFIX   0
C20B  1    0.532489    0.715018    0.616919    11.00000    0.02854    0.02811 =
         0.03247    0.00955    0.00344    0.01228
C21B  1    0.586265    0.651726    0.595374    11.00000    0.05054    0.05691 =
         0.05295    0.02255    0.01896    0.03667
AFIX  43
H21B  2    0.614736    0.660053    0.553032    11.00000   -1.20000
AFIX   0
C22B  1    0.598606    0.576302    0.635464    11.00000    0.06451    0.05761 =
         0.07918    0.03110    0.02235    0.04592
AFIX  43
H22B  2    0.636006    0.533501    0.620558    11.00000   -1.20000
AFIX   0
C23B  1    0.557373    0.562914    0.696373    11.00000    0.05260    0.04567 =
         0.06531    0.02951    0.00604    0.02341
AFIX  43
H23B  2    0.565851    0.510719    0.723399    11.00000   -1.20000
AFIX   0
C24B  1    0.503644    0.625093    0.718426    11.00000    0.04597    0.03773 =
         0.03684    0.01512    0.00441    0.00940
AFIX  43
H24B  2    0.475218    0.615721    0.760747    11.00000   -1.20000
AFIX   0
C25B  1    0.490794    0.701074    0.679386    11.00000    0.03283    0.03050 =
         0.03368    0.00835    0.00652    0.01183
AFIX  43
H25B  2    0.453705    0.743829    0.694900    11.00000   -1.20000
AFIX   0
C26B  1    0.651459    0.953122    0.607919    11.00000    0.02171    0.03001 =
         0.02509    0.00692    0.00649    0.01082
C27B  1    0.673880    1.046126    0.575244    11.00000    0.03046    0.03763 =
         0.02933    0.00780   -0.00463    0.01044
AFIX  43
H27B  2    0.622239    1.037575    0.531778    11.00000   -1.20000
AFIX   0
C28B  1    0.770751    1.150904    0.605554    11.00000    0.03660    0.03484 =
         0.03801    0.01307    0.00325    0.01027
AFIX  43
H28B  2    0.784506    1.214381    0.583585    11.00000   -1.20000
AFIX   0
C29B  1    0.847189    1.162600    0.667839    11.00000    0.02681    0.03609 =
         0.03656    0.00649    0.00408    0.00438
AFIX  43
H29B  2    0.913806    1.234350    0.688609    11.00000   -1.20000
AFIX   0
C30B  1    0.827617    1.071012    0.700124    11.00000    0.03254    0.04266 =
         0.02780    0.00829   -0.00311    0.01111
AFIX  43
H30B  2    0.881237    1.079512    0.742631    11.00000   -1.20000
AFIX   0
C31B  1    0.729492    0.966212    0.670547    11.00000    0.03149    0.03617 =
         0.02851    0.01312    0.00774    0.01319
AFIX  43
H31B  2    0.715685    0.903365    0.693162    11.00000   -1.20000
AFIX   0
PART   -1
CL4   5    0.009415   -0.030970    0.417750    10.50000    0.19748    0.06543 =
         0.10969    0.02190    0.05940    0.05182
CL3   5   -0.078465    0.009130    0.529137    10.50000    0.18351    0.07728 =
         0.26054    0.05969    0.14410    0.08225
CL2   5    0.175733    0.069006    0.551699    10.50000    0.11574    0.08087 =
         0.32246    0.07633   -0.05939    0.01381
C32   1    0.037397   -0.018213    0.518690    10.50000    0.07906    0.06762 =
         0.10075    0.04391    0.04936    0.04475
AFIX  13
H32   2    0.020181   -0.094638    0.529693    10.50000   -1.20000
HKLF 4
REM  hc187 in P-1
REM R1 =  0.0304 for   9894 Fo > 4sig(Fo)  and  0.0447 for all  11945 data
REM    667 parameters refined using      0 restraints
END
WGHT      0.0040      7.7416
REM Highest difference peak  1.911,  deepest hole -1.537,  1-sigma level  0.106
Q1    1   0.4444  0.7399  0.4416  11.00000  0.05    1.91
Q2    1  -0.0984 -0.0637  0.3705  11.00000  0.05    1.33
Q3    1   0.2552  0.0194 -0.0780  11.00000  0.05    1.11
Q4    1   0.2680  0.1667 -0.1841  11.00000  0.05    1.08
Q5    1   0.1594  0.5190  0.0603  11.00000  0.05    1.03
Q6    1  -0.0074 -0.1475  0.5806  11.00000  0.05    0.95
Q7    1   0.9556  1.2887  0.6797  11.00000  0.05    0.94
Q8    1   0.2606  0.2279 -0.0177  11.00000  0.05    0.93
Q9    1   0.2944  0.3531 -0.2337  11.00000  0.05    0.90
Q10   1   0.7059  0.4739  0.1673  11.00000  0.05    0.84
Q11   1   0.2320  0.4135  0.0343  11.00000  0.05    0.81
Q12   1   0.4408  0.7030  0.3299  11.00000  0.05    0.56
Q13   1   0.0448  0.0230  0.5580  11.00000  0.05    0.54
Q14   1   0.2966  0.4200  0.5828  11.00000  0.05    0.52
Q15   1   0.6240  0.7971  0.4684  11.00000  0.05    0.49
;
data_global
_journal_date_recd_electronic     2012-11-24
_journal_date_accepted     2012-12-06
_journal_name_full     'Acta Crystallographica, Section E'
_journal_year     2013
_journal_volume     69
_journal_issue      1
_journal_page_first     m39
_journal_page_last     m39
_journal_paper_category     QM
_journal_paper_doi     10.1107/S1600536812049975
_journal_coeditor_code     LH5564
_publ_contact_author_name     'Chiririwa, Haleden'
_publ_contact_author_address
;
Department of Chemistry,
University of Cape Town,
Private Bag,
Rondebosch, 7707
South Africa
;
_publ_contact_author_email     harrychiririwa@yahoo.com
_publ_contact_author_fax     '+27 (021) 6505195'
_publ_contact_author_phone     '+27 (021) 6502527'
_publ_section_title
;\
Chlorido{<i>N</i>-[2-(diphenylphosphanyl)benzylidene]-2,6-diisopropylaniline-\
\k<i>P</i>}gold(I) chloroform 0.25-solvate
;
loop_
    _publ_author_name
    _publ_author_footnote
    _publ_author_address
    'Chiririwa, Haleden' .
;
Department of Chemistry,
University of Cape Town,
Private Bag,
Rondebosch, 7707
South Africa
;
    'Davis, Wade L.' .
;
Research Centre for Synthesis and Catalysis
Department of Chemistry
University of Johannesburg (APK Campus)
PO Box 524
Auckland Park
Johannesburg
2006
South Africa
;
_publ_section_synopsis     .
