# Supplementary material for: Chlorido{N-[2-(diphenyl­phosphan­yl)benzyl­idene]-2,6-diisopropyl­aniline-κP}gold(I) chloro­form 0.25-solvate
Source: Acta Crystallogr Sect E Struct Rep Online. 2012 Dec 12;69(Pt 1):m39. doi: 10.1107/S1600536812049975 (PMC3588368; doi:10.1107/S1600536812049975)
Supplement: Supplementary file 2 [file e-69-00m39-Isup2.hkl]

#
# h,k,l, Fc-squared, Fo-squared, sigma(Fo-squared) and status flag
#
data_I
_shelx_title ' hc187 in P-1'
_shelx_refln_list_code          4
_shelx_F_calc_maximum      399.35
_exptl_crystal_F_000      1402.00
_reflns_d_resolution_high  0.7997
 
loop_
 _symmetry_equiv_pos_as_xyz
 'x, y, z'
 '-x, -y, -z'
 
_cell_length_a    13.0315
_cell_length_b    13.3638
_cell_length_c    19.3489
_cell_angle_alpha  96.358
_cell_angle_beta   99.229
_cell_angle_gamma 116.191
 
_shelx_F_squared_multiplier     1.000
 
loop_
 _refln_index_h
 _refln_index_k
 _refln_index_l
 _refln_F_squared_calc
 _refln_F_squared_meas
 _refln_F_squared_sigma
 _refln_observed_status
   2   0   0       70.42      199.01     15.15 o
   3   0   0    29253.32    29876.54    442.14 o
   4   0   0    61295.18    58219.74    836.78 o
   5   0   0    23146.29    23636.29    331.60 o
   6   0   0     1390.63     1341.58     31.20 o
   7   0   0     4515.11     4308.89     83.85 o
   8   0   0     9855.63     9329.78    160.42 o
   9   0   0     6970.80     7365.46    156.00 o
  10   0   0      102.98      207.96     37.70 o
  11   0   0       22.76       43.19     43.10 o
  12   0   0     3872.22     3654.05    212.93 o
  13   0   0     2112.13     1908.15    151.52 o
  14   0   0       52.75     -113.32    119.01 o
 -14   1   0     2078.24     2567.18    275.37 o
 -13   1   0       14.82       13.24     94.74 o
 -12   1   0      593.88      793.69     69.81 o
 -11   1   0     7318.15     8114.21    240.76 o
 -10   1   0     6232.08     6862.35    159.62 o
  -9   1   0      760.23      859.28     32.81 o
  -8   1   0      188.16      200.17     19.22 o
  -7   1   0    10626.39     9960.85    178.81 o
  -6   1   0    14904.58    15176.13    230.11 o
  -5   1   0      363.61      424.56     21.34 o
  -4   1   0    21381.54    21225.00    292.16 o
  -3   1   0    31309.94    30589.47    454.05 o
  -2   1   0    10210.83     9866.96    158.99 o
  -1   1   0      390.28       -4.90      4.90 o
   1   1   0    10759.10    11876.90    159.51 o
   2   1   0    41023.96    41246.25    509.78 o
   3   1   0     1142.58      825.21     19.96 o
   4   1   0    28984.31    27462.80    338.50 o
   5   1   0     6491.62     6766.00    100.50 o
   6   1   0      308.50      398.49     21.99 o
   7   1   0     4078.17     4100.48     78.15 o
   8   1   0    16995.77    17146.54    331.64 o
   9   1   0     5356.57     5573.69    129.67 o
  10   1   0      540.17      679.61     41.33 o
  11   1   0      771.41      984.87     58.09 o
  12   1   0     5593.75     6070.74    375.98 o
  13   1   0     3601.24     3971.59    396.76 o
 -15   2   0     1483.87     1373.48    190.01 o
 -14   2   0     1240.66      994.84    167.34 o
 -13   2   0        8.54        5.47     63.88 o
 -12   2   0      211.70      117.64     50.93 o
 -11   2   0     6803.65     6743.40    179.31 o
 -10   2   0    10834.56    11080.42    255.81 o
  -9   2   0     1614.97     1532.26     44.33 o
  -8   2   0     3536.15     3803.97     92.49 o
  -7   2   0    43565.77    42303.95    658.28 o
  -6   2   0    49587.08    48749.61    683.35 o
  -5   2   0     5598.48     5873.19     91.76 o
  -4   2   0     2153.13     2133.73     40.96 o
  -3   2   0    59819.44    60533.37    840.83 o
  -2   2   0   111231.70   106639.58   1754.41 o
  -1   2   0     4009.06     4331.89     85.86 o
   0   2   0      756.72     1080.90     19.48 o
   1   2   0   152610.23   151378.86   2238.15 o
   2   2   0    86708.33    85208.48   1087.10 o
   3   2   0    51430.83    52506.26    667.27 o
   4   2   0     1983.39     2656.86     42.10 o
   5   2   0     7234.09     6821.36     96.32 o
   6   2   0    11374.48    10964.53    178.79 o
   7   2   0     2126.26     2339.78     59.14 o
   8   2   0      350.74      400.22     27.88 o
   9   2   0        3.27       -4.54     27.42 o
  10   2   0     3026.95     2655.63     94.32 o
  11   2   0      598.78      603.70     63.42 o
  12   2   0     1125.74     1385.06    199.14 o
  13   2   0      295.41      321.34    115.45 o
 -15   3   0       24.83     -206.62    206.62 o
 -14   3   0      577.76      672.58     92.03 o
 -13   3   0     6950.33     7447.21    329.02 o
 -12   3   0     2237.68     2263.62     90.51 o
 -11   3   0      610.93      547.29     42.20 o
 -10   3   0       98.59      216.88     43.54 o
  -9   3   0     9902.81    10222.35    223.71 o
  -8   3   0     4554.84     4467.89     94.12 o
  -7   3   0     3409.81     2809.56     55.74 o
  -6   3   0      825.85      795.16     25.67 o
  -5   3   0    24565.43    23095.48    350.54 o
  -4   3   0     2404.52     2550.95     45.75 o
  -3   3   0    54630.77    53903.28    938.95 o
  -2   3   0    17899.08    18617.66    380.46 o
  -1   3   0       11.53       67.43     13.37 o
   0   3   0    21161.66    20743.45    394.27 o
   1   3   0    49001.20    47021.29    732.49 o
   2   3   0    29162.13    28876.69    412.31 o
   3   3   0    16680.72    17096.05    235.84 o
   4   3   0       17.13       36.38     18.97 o
   5   3   0     5038.71     4744.61     84.24 o
   6   3   0    15086.07    15255.93    256.10 o
   7   3   0     2822.22     2994.28     70.36 o
   8   3   0      262.08      323.46     37.86 o
   9   3   0     4317.94     4520.32    128.90 o
  10   3   0     7487.52     7715.81    252.73 o
  11   3   0     1979.13     2133.99    175.10 o
  12   3   0       94.25       71.31    123.14 o
 -15   4   0        3.54      -27.20    187.91 o
 -14   4   0     2425.48     2390.61    177.82 o
 -13   4   0    10371.64    10813.84    387.67 o
 -12   4   0     1644.73     1769.67     85.54 o
 -11   4   0       20.50      -41.66     41.66 o
 -10   4   0     7921.28     7394.25    189.01 o
  -9   4   0    27738.32    28967.65    516.55 o
  -8   4   0    17277.52    17054.74    317.60 o
  -7   4   0      100.88      115.59     19.12 o
  -6   4   0    14939.56    15057.96    229.55 o
  -5   4   0    93535.40    93304.42   1367.83 o
  -4   4   0    46787.54    45516.19    789.38 o
  -3   4   0     2768.66     2749.76     59.73 o
  -2   4   0    20618.23    21215.62    437.65 o
  -1   4   0    24665.09    24725.11    408.70 o
   0   4   0    30759.99    30286.53    542.83 o
   1   4   0     1058.58     1287.39     26.02 o
   2   4   0        3.03       25.24     10.72 o
   3   4   0     9247.39     9305.01    131.93 o
   4   4   0    16300.18    16633.54    280.60 o
   5   4   0     2362.96     2378.08     51.67 o
   6   4   0     1778.94     1614.91     49.35 o
   7   4   0     1237.78     1257.72     44.44 o
   8   4   0     2600.83     2498.20     84.19 o
   9   4   0      222.92      267.99     44.15 o
  10   4   0     1698.03     1985.14    130.47 o
  11   4   0      154.10      367.05    105.42 o
 -15   5   0     1298.08     1890.42    244.52 o
 -14   5   0       38.14      177.36     62.42 o
 -13   5   0     1512.24     1236.42    115.64 o
 -12   5   0      373.03      313.35     62.58 o
 -11   5   0     7793.48     7533.88    210.93 o
 -10   5   0      970.06      833.43     40.01 o
  -9   5   0     8760.53     8619.77    173.12 o
  -8   5   0      100.81      218.10     27.37 o
  -7   5   0     8786.15     7948.30    134.82 o
  -6   5   0      230.46      252.02     23.17 o
  -5   5   0    29571.22    28930.22    495.18 o
  -4   5   0     3516.81     4047.03     77.45 o
  -3   5   0      895.45      797.74     22.50 o
  -2   5   0     1118.51     1101.04     29.43 o
  -1   5   0    49544.55    51011.84    958.93 o
   0   5   0    24667.92    24522.24    487.83 o
   1   5   0      745.27      867.80     27.82 o
   2   5   0     4653.87     4400.53     68.96 o
   3   5   0    19373.54    20053.87    360.76 o
   4   5   0    20178.12    21074.38    344.58 o
   5   5   0     1101.08     1127.21     43.55 o
   6   5   0      720.22      743.77     41.84 o
   7   5   0     3642.21     3759.10     99.91 o
   8   5   0    10171.26    10899.59    303.61 o
   9   5   0      534.49      519.78     68.65 o
  10   5   0      130.85       31.35     66.59 o
  11   5   0     1066.48     1161.42    175.78 o
 -15   6   0     4802.43     5129.60    502.38 o
 -14   6   0      893.80      664.94    157.70 o
 -13   6   0      559.27      578.95     64.68 o
 -12   6   0     9771.55     9968.85    309.54 o
 -11   6   0    16836.38    17662.07    453.81 o
 -10   6   0     4354.86     4520.76    118.93 o
  -9   6   0       34.68      100.69     25.46 o
  -8   6   0     9508.90     9193.04    172.22 o
  -7   6   0    41272.50    41235.27    815.63 o
  -6   6   0     7075.08     7048.63    121.11 o
  -5   6   0     2213.23     2141.52     62.95 o
  -4   6   0     4946.37     4802.71     95.45 o
  -3   6   0    31961.66    32327.30    604.53 o
  -2   6   0     3615.88     3617.36     67.53 o
  -1   6   0       32.91       62.74     18.51 o
   0   6   0       64.96      123.29     28.58 o
   1   6   0    14024.68    13900.29    245.66 o
   2   6   0     3073.64     3200.40     60.22 o
   3   6   0      120.49      111.64     22.86 o
   4   6   0     1833.16     2005.63     50.63 o
   5   6   0     4071.25     3853.57     92.35 o
   6   6   0     3856.81     3529.20     90.47 o
   7   6   0     2197.41     2409.92     78.74 o
   8   6   0     2478.96     2534.63     97.57 o
   9   6   0      205.53       67.37     65.43 o
  10   6   0      442.08      434.69    114.97 o
 -16   7   0      492.17      149.03    185.16 o
 -15   7   0      463.91      473.11    118.68 o
 -14   7   0      290.39      175.18     85.47 o
 -13   7   0      470.57      480.18     51.68 o
 -12   7   0     4448.19     4088.76    135.56 o
 -11   7   0     7250.42     7589.16    204.27 o
 -10   7   0     1178.93     1002.91     45.15 o
  -9   7   0     1341.27     1340.55     51.29 o
  -8   7   0     6629.68     6510.49    132.90 o
  -7   7   0    23644.44    23697.34    468.18 o
  -6   7   0      862.54      934.45     32.39 o
  -5   7   0      227.57      158.94     24.53 o
  -4   7   0     7940.88     7030.37    133.12 o
  -3   7   0    14973.57    14493.96    303.79 o
  -2   7   0     6793.05     7431.31    129.88 o
  -1   7   0     1679.76     1924.04     42.66 o
   0   7   0     4275.85     4094.77     82.52 o
   1   7   0    22175.27    22117.93    438.91 o
   2   7   0     6693.70     6766.21    122.38 o
   3   7   0       77.34       89.83     27.93 o
   4   7   0     1005.23     1019.58     42.25 o
   5   7   0     8765.53     9056.10    207.37 o
   6   7   0     5530.40     5469.58    149.90 o
   7   7   0        3.67       17.51     30.28 o
   8   7   0       74.40       38.10     70.95 o
   9   7   0     2595.23     2566.63    289.74 o
 -16   8   0      109.94     -145.51    168.70 o
 -15   8   0      749.21      714.96    181.39 o
 -14   8   0     6831.68     6926.03    434.00 o
 -13   8   0     5568.90     5642.97    219.31 o
 -12   8   0       77.96       99.09     42.57 o
 -11   8   0       59.51       46.97     49.62 o
 -10   8   0    15617.82    15170.93    346.85 o
  -9   8   0    19408.06    20222.23    456.15 o
  -8   8   0      158.92      166.54     38.55 o
  -7   8   0      296.24      375.74     29.06 o
  -6   8   0     5460.96     4985.33    120.78 o
  -5   8   0    17451.24    17570.31    403.09 o
  -4   8   0       25.43       48.17     19.68 o
  -3   8   0      620.84      543.49     30.12 o
  -2   8   0     1165.82     1202.68     37.17 o
  -1   8   0     6435.73     6191.41    127.91 o
   0   8   0       69.24       85.85     17.86 o
   1   8   0     3523.14     3369.96     77.75 o
   2   8   0       47.40       39.33     14.83 o
   3   8   0     1593.09     1465.69     69.04 o
   4   8   0      431.74      419.36     57.20 o
   5   8   0     2409.17     2733.97    111.71 o
   6   8   0      799.90      754.65     70.08 o
   7   8   0      580.51      433.68     97.10 o
   8   8   0      166.36      -10.59    101.44 o
 -16   9   0      623.18      747.85    320.51 o
 -15   9   0       80.23        9.09    134.20 o
 -14   9   0     3959.49     3601.08    219.25 o
 -13   9   0     1069.42     1037.71     70.06 o
 -12   9   0      833.86      901.55     54.04 o
 -11   9   0     1370.76     1431.24     61.10 o
 -10   9   0    14219.30    14311.03    395.28 o
  -9   9   0    10424.87    10588.80    292.53 o
  -8   9   0       45.60       97.24     27.96 o
  -7   9   0       27.13        1.96     30.53 o
  -6   9   0     4594.17     4409.56    102.95 o
  -5   9   0    21425.88    21198.42    508.86 o
  -4   9   0     1003.94     1162.82     38.11 o
  -3   9   0       86.97       90.47     22.83 o
  -2   9   0     8677.68     8307.74    181.74 o
  -1   9   0     9328.21     9400.69    185.69 o
   0   9   0      198.82      200.11     25.22 o
   1   9   0      566.86      581.52     36.16 o
   2   9   0     7408.76     7383.48    177.48 o
   3   9   0     9270.12     9224.32    264.59 o
   4   9   0     1531.37     1617.15     86.02 o
   5   9   0      715.77      721.07     83.39 o
   6   9   0      260.32      105.31     98.18 o
   7   9   0     2928.43     3107.53    331.53 o
 -15  10   0      752.19      723.83    202.27 o
 -14  10   0      179.32      -19.39     86.28 o
 -13  10   0     1057.87     1050.48     83.84 o
 -12  10   0     9086.59     9139.95    327.48 o
 -11  10   0     1335.37     1246.92     61.45 o
 -10  10   0     3049.21     2937.47     94.91 o
  -9  10   0       46.53       43.15     28.11 o
  -8  10   0     7549.82     7287.94    206.14 o
  -7  10   0     2423.41     2264.63     71.66 o
  -6  10   0       99.14      153.11     25.21 o
  -5  10   0      686.18      634.73     33.99 o
  -4  10   0      619.36      629.50     28.70 o
  -3  10   0     1471.98     1458.83     51.33 o
  -2  10   0     1148.47     1207.66     42.73 o
  -1  10   0     1792.38     1609.54     51.58 o
   0  10   0     2096.86     2182.97     66.40 o
   1  10   0     1166.13     1110.66     46.87 o
   2  10   0     4367.31     4458.86    157.19 o
   3  10   0     4717.99     4756.31    187.29 o
   4  10   0       40.70      -27.28     99.11 o
   5  10   0      406.84      377.33     76.52 o
   6  10   0      146.53      202.64    160.70 o
 -15  11   0       72.42      -52.53    107.40 o
 -14  11   0      463.48      529.60     94.78 o
 -13  11   0     1287.00     1261.28     86.99 o
 -12  11   0     8595.35     9007.67    338.73 o
 -11  11   0     3587.35     3367.55    130.70 o
 -10  11   0      122.47      182.21     46.90 o
  -9  11   0     1325.39     1445.55     78.91 o
  -8  11   0     9964.66    10470.06    297.55 o
  -7  11   0     9633.11     9292.90    260.03 o
  -6  11   0      344.73      377.05     30.13 o
  -5  11   0       38.72        1.55     27.73 o
  -4  11   0    10702.36    11185.67    264.59 o
  -3  11   0     2508.14     2439.97     76.38 o
  -2  11   0       69.51       72.46     27.52 o
  -1  11   0       12.98       93.01     31.97 o
   0  11   0     4512.22     4796.71    152.15 o
   1  11   0     4649.14     4725.13    148.43 o
   2  11   0       40.62       77.32     47.68 o
   3  11   0      153.87       99.14     57.78 o
   4  11   0     1037.80      828.35    115.49 o
   5  11   0     3105.89     3968.63    554.16 o
 -15  12   0     1268.50     1116.62    194.29 o
 -14  12   0     2554.03     2441.04    221.48 o
 -13  12   0       23.26        0.49     59.97 o
 -12  12   0     1152.12     1207.62     76.74 o
 -11  12   0      405.65      270.81     48.21 o
 -10  12   0     3654.13     3317.09    126.86 o
  -9  12   0      457.49      632.51     63.26 o
  -8  12   0     2676.98     2745.51     95.49 o
  -7  12   0       40.15       33.02     34.92 o
  -6  12   0      523.07      678.41     48.66 o
  -5  12   0      433.83      476.96     28.98 o
  -4  12   0     2485.60     2371.71     74.11 o
  -3  12   0     1042.62      977.75     47.77 o
  -2  12   0      166.94       86.67     49.30 o
  -1  12   0       23.48      -34.70     57.41 o
   0  12   0     3008.01     2765.29    105.14 o
   1  12   0     3111.31     2788.24    160.44 o
   2  12   0      438.23      331.53     79.10 o
   3  12   0      310.78      483.35    119.10 o
   4  12   0     1354.66      992.60    194.20 o
 -14  13   0     2797.77     2868.93    347.03 o
 -13  13   0       94.32      151.77     69.46 o
 -12  13   0       12.10      -11.22     87.17 o
 -11  13   0     3446.99     3394.06    182.00 o
 -10  13   0     6506.33     6536.50    258.14 o
  -9  13   0     1524.32     1357.98     71.20 o
  -8  13   0       50.32       20.77     56.09 o
  -7  13   0     2074.88     2403.42     92.70 o
  -6  13   0     7762.71     7543.76    226.42 o
  -5  13   0     2088.98     1980.00     87.42 o
  -4  13   0        6.64       25.05     33.82 o
  -3  13   0     1408.71     1602.52     79.40 o
  -2  13   0     3785.72     4043.13    154.53 o
  -1  13   0     1024.19      818.02     72.57 o
   0  13   0      160.73      141.75     80.92 o
   1  13   0        3.56      -87.86    101.94 o
   2  13   0     2493.04     2975.95    305.27 o
 -13  14   0      573.40      824.36    123.96 o
 -12  14   0      488.28       62.03     87.19 o
 -11  14   0      131.43      -54.68     83.94 o
 -10  14   0      730.77      740.48     68.64 o
  -9  14   0       10.25       66.82     43.80 o
  -8  14   0      394.28      474.20     73.89 o
  -7  14   0      392.87      453.56     54.59 o
  -6  14   0     1478.48     1533.79     79.42 o
  -5  14   0       43.00      -24.36     38.61 o
  -4  14   0      942.20     1001.09     91.75 o
  -3  14   0      561.56      549.29     72.87 o
  -2  14   0     3086.89     2815.56    193.16 o
  -1  14   0     1056.94      956.80    124.50 o
   0  14   0      106.54       87.01     96.36 o
   1  14   0       25.11       46.21    131.80 o
 -12  15   0     2427.73     2266.68    229.60 o
 -11  15   0       65.21      -23.02     78.64 o
 -10  15   0      157.81        4.92    163.00 o
  -9  15   0     1993.09     2045.63    150.99 o
  -8  15   0     2775.56     2771.14    179.84 o
  -7  15   0      280.74      314.19     60.45 o
  -6  15   0       26.44      -70.07     70.07 o
  -5  15   0     1622.35     1746.89    146.34 o
  -4  15   0     4334.34     4045.53    292.37 o
  -3  15   0      414.64      137.77     61.84 o
  -2  15   0       32.43      -33.73    116.82 o
  -1  15   0      344.66      354.47    238.88 o
 -11  16   0      147.52      397.52    125.78 o
 -10  16   0       57.82      -94.20     94.20 o
  -9  16   0     1228.20     1222.02    205.12 o
  -8  16   0     1345.29     1198.66    145.92 o
  -7  16   0        5.01       80.42     88.72 o
  -6  16   0       19.11      -15.08     89.53 o
  -5  16   0     1066.85     1198.20    187.68 o
  -4  16   0     2218.46     2221.48    283.33 o
   4 -16   1        1.12      -93.36     93.36 o
   5 -16   1       96.15      205.81     74.74 o
   6 -16   1     2032.78     2424.09    223.35 o
   7 -16   1      606.56      878.82    117.82 o
   8 -16   1        1.47      -79.93     79.93 o
   9 -16   1       14.80      133.92    126.65 o
  10 -16   1     1166.79      899.70    153.33 o
  11 -16   1      698.76      710.98    213.46 o
   1 -15   1      422.93      537.60    356.11 o
   2 -15   1     1978.82     2056.26    199.94 o
   3 -15   1        3.99      -72.57     72.57 o
   4 -15   1       85.82       33.87     67.87 o
   5 -15   1      264.76       54.54     79.59 o
   6 -15   1     2290.85     2300.93    178.59 o
   7 -15   1      429.20      701.77    134.59 o
   8 -15   1       77.47      170.01     82.98 o
   9 -15   1      826.79      857.49     96.73 o
  10 -15   1     2330.67     2167.79    184.43 o
  11 -15   1     2289.56     2362.43    197.83 o
  12 -15   1       13.80       54.23     93.31 o
  -1 -14   1     2104.12     1924.79    310.27 o
   0 -14   1     2577.73     2794.70    301.82 o
   1 -14   1       32.88      -64.51     68.29 o
   2 -14   1       39.84       73.40     50.25 o
   3 -14   1     2348.01     2159.92    143.35 o
   4 -14   1     3433.36     3430.32    172.21 o
   5 -14   1      140.92      161.78     70.21 o
   6 -14   1      239.12      333.84     53.54 o
   7 -14   1      430.51      486.02     90.12 o
   8 -14   1     1938.79     1925.45    112.69 o
   9 -14   1       14.39       57.55     61.37 o
  10 -14   1      334.14      178.89     54.69 o
  11 -14   1      113.37       95.53     54.32 o
  12 -14   1     1632.08     1591.78    145.44 o
  13 -14   1       76.73      140.35    113.14 o
  -3 -13   1      411.63      636.71    205.71 o
  -2 -13   1      293.68      389.11    249.65 o
  -1 -13   1     1860.63     1588.99    170.90 o
   0 -13   1     2588.12     3166.93    243.48 o
   1 -13   1       17.23       87.84     42.65 o
   2 -13   1      286.69      184.21     43.56 o
   3 -13   1     6106.99     6319.13    221.61 o
   4 -13   1     4785.24     5137.13    169.91 o
   5 -13   1      559.31      591.08     47.86 o
   6 -13   1      131.22      103.22     44.06 o
   7 -13   1     4275.47     4097.17    143.57 o
   8 -13   1     5733.86     5691.60    199.53 o
   9 -13   1      605.32      700.24     61.36 o
  10 -13   1      102.96       56.33     46.31 o
  11 -13   1     2893.26     2632.77    144.75 o
  12 -13   1     6523.00     6629.87    398.19 o
  13 -13   1     1393.16     1510.32    144.22 o
  14 -13   1        5.13       43.71    105.36 o
  -4 -12   1      385.05      489.24    144.49 o
  -3 -12   1     3126.22     3208.21    332.92 o
  -2 -12   1     2863.16     3123.46    176.09 o
  -1 -12   1       14.69       21.24     81.55 o
   0 -12   1      136.04      135.93     47.68 o
   1 -12   1     4896.06     4599.92    150.66 o
   2 -12   1     2202.14     2418.47     88.88 o
   3 -12   1        5.33       -4.81     36.00 o
   4 -12   1      182.38      127.09     28.29 o
   5 -12   1     4943.69     4820.29    135.64 o
   6 -12   1     4357.43     4519.56    126.49 o
   7 -12   1      392.59      360.03     38.76 o
   8 -12   1      474.20      519.84     70.07 o
   9 -12   1       83.54      109.21     36.64 o
  10 -12   1      420.27      397.93     54.30 o
  11 -12   1      237.97      115.18     54.77 o
  12 -12   1     3948.42     3810.46    190.08 o
  13 -12   1        5.91       -8.42     99.12 o
  14 -12   1      886.99      880.78    159.24 o
  15 -12   1       69.65     -137.78    142.55 o
  -5 -11   1      327.72      395.02    202.55 o
  -4 -11   1       62.44       62.89     71.75 o
  -3 -11   1     3717.46     3630.07    204.19 o
  -2 -11   1     1401.16     1286.74    110.84 o
  -1 -11   1       10.58       35.36     52.02 o
   0 -11   1      802.48      839.29     45.54 o
   1 -11   1    11824.25    12816.08    309.59 o
   2 -11   1     4266.92     4170.91    118.39 o
   3 -11   1      159.12      150.22     34.80 o
   4 -11   1     3860.53     3954.42    100.41 o
   5 -11   1    13142.17    13459.45    323.57 o
   6 -11   1    19383.93    19900.85    494.28 o
   7 -11   1     2412.62     2339.46     77.75 o
   8 -11   1       21.60      -44.02     44.93 o
   9 -11   1     8682.05     8469.61    253.21 o
  10 -11   1     7691.47     8027.47    260.56 o
  11 -11   1      169.81      147.32     51.48 o
  12 -11   1        1.14      -47.42     47.42 o
  13 -11   1     3393.74     3231.00    174.37 o
  14 -11   1     6938.61     7052.51    466.16 o
  15 -11   1      646.53      509.81    136.57 o
  -6 -10   1     1862.57     1780.69    219.11 o
  -5 -10   1     6321.85     6017.82    344.76 o
  -4 -10   1      588.19      487.39     70.28 o
  -3 -10   1       58.69       23.38     68.44 o
  -2 -10   1     2778.71     2690.10    104.35 o
  -1 -10   1     5472.10     5442.36    144.12 o
   0 -10   1      830.02      770.53     41.59 o
   1 -10   1       37.58       61.64     51.41 o
   2 -10   1      595.71      540.21     39.24 o
   3 -10   1     3893.29     3835.30    100.17 o
   4 -10   1     1634.58     1783.15     56.59 o
   5 -10   1     4704.21     4979.42    128.09 o
   6 -10   1      561.93      601.16     59.63 o
   7 -10   1     7673.98     7855.03    208.38 o
   8 -10   1     2805.37     2906.64     96.75 o
   9 -10   1     2403.53     2203.60     81.85 o
  10 -10   1     9285.94     9392.37    253.90 o
  11 -10   1      105.60      155.05     37.17 o
  12 -10   1      267.22      218.69     68.58 o
  13 -10   1     3529.78     3475.72    184.24 o
  14 -10   1     5327.46     5304.28    347.07 o
  15 -10   1       44.70      -11.01    256.69 o
  -8  -9   1      193.69      296.16    185.15 o
  -7  -9   1      267.89      107.25    122.84 o
  -6  -9   1     1605.26     1767.38    126.20 o
  -5  -9   1     5330.06     5126.12    240.37 o
  -4  -9   1      332.38      341.34     56.14 o
  -3  -9   1       53.82       32.16     47.30 o
  -2  -9   1     7075.22     6956.89    191.79 o
  -1  -9   1    11170.97    11463.33    266.91 o
   0  -9   1     3036.41     3065.28     79.76 o
   1  -9   1     2175.38     2189.98     56.33 o
   2  -9   1    12716.90    13059.06    294.90 o
   3  -9   1    17274.14    16550.15    418.65 o
   4  -9   1     8081.15     8615.57    185.93 o
   5  -9   1      652.03      812.98     35.97 o
   6  -9   1     2008.52     2068.63     58.35 o
   7  -9   1    39970.60    40824.57    937.64 o
   8  -9   1    15204.34    15107.56    376.23 o
   9  -9   1       81.67      143.34     46.17 o
  10  -9   1      425.82      448.63     39.20 o
  11  -9   1     7135.68     7356.36    209.58 o
  12  -9   1     6842.03     6620.29    224.06 o
  13  -9   1       24.59      -48.32     48.32 o
  14  -9   1       40.12      181.60     93.66 o
  15  -9   1     1600.40     1451.31    174.29 o
  -8  -8   1     2976.63     2815.66    310.60 o
  -7  -8   1     3229.34     3292.22    187.58 o
  -6  -8   1      139.91      216.96     97.76 o
  -5  -8   1       36.90      113.23     44.84 o
  -4  -8   1     3252.60     3080.28    108.76 o
  -3  -8   1     5137.16     5013.37    141.01 o
  -2  -8   1      140.63       57.99     42.05 o
  -1  -8   1       95.61       60.95     18.10 o
   0  -8   1     1816.58     1876.00     45.35 o
   1  -8   1     8150.48     7910.63    164.99 o
   2  -8   1     1009.24     1031.85     34.47 o
   3  -8   1     9301.48     9446.66    244.54 o
   4  -8   1     3525.66     3812.03     79.90 o
   5  -8   1     4957.80     4956.75    122.04 o
   6  -8   1      132.13      177.49     22.70 o
   7  -8   1    26836.38    27514.14    643.62 o
   8  -8   1     4927.78     4598.54    104.01 o
   9  -8   1     3115.87     3182.87     90.35 o
  10  -8   1      452.11      364.31     32.97 o
  11  -8   1    11664.41    12254.08    339.27 o
  12  -8   1     3250.25     3265.84    114.62 o
  13  -8   1        2.45       29.48     40.55 o
  14  -8   1      678.11      892.58    144.53 o
  15  -8   1     4364.26     4581.64    434.98 o
  -9  -7   1       35.85      -10.89    101.78 o
  -8  -7   1     4552.10     4444.80    274.32 o
  -7  -7   1     3974.30     4166.10    176.60 o
  -6  -7   1       98.01        6.07     48.04 o
  -5  -7   1      529.63      546.23     43.95 o
  -4  -7   1    10753.80    10887.33    272.08 o
  -3  -7   1    11825.06    11664.90    296.14 o
  -2  -7   1     1092.33     1188.99     45.35 o
  -1  -7   1     5998.65     5882.50    109.87 o
   0  -7   1    15372.83    15093.90    325.01 o
   1  -7   1    40060.35    40937.96    697.41 o
   2  -7   1     7215.94     7335.09    158.83 o
   3  -7   1       29.95       98.52     17.04 o
   4  -7   1    25685.42    25889.30    503.90 o
   5  -7   1    55793.75    55754.02   1215.47 o
   6  -7   1    11976.24    12038.02    256.07 o
   7  -7   1     2377.82     2224.15     57.51 o
   8  -7   1     3706.07     3978.35     90.81 o
   9  -7   1    28942.09    28921.21    615.34 o
  10  -7   1     8867.84     9000.53    214.87 o
  11  -7   1     1283.75     1243.41     54.28 o
  12  -7   1       49.36       76.86     46.08 o
  13  -7   1     4882.42     5093.22    179.19 o
  14  -7   1      297.78      206.88    122.97 o
  15  -7   1      539.60      575.48    134.47 o
 -10  -6   1     3582.19     4368.97    405.33 o
  -9  -6   1     1207.57     1303.64    105.17 o
  -8  -6   1      170.33       54.16     41.98 o
  -7  -6   1      298.66      399.99     51.15 o
  -6  -6   1     3957.20     4070.04    102.76 o
  -5  -6   1     2530.97     2220.20     58.28 o
  -4  -6   1      767.93      684.52     39.34 o
  -3  -6   1     2369.77     2165.55     62.42 o
  -2  -6   1     4478.28     4285.68     92.11 o
  -1  -6   1     3118.41     2757.57     49.12 o
   0  -6   1    13261.41    13913.42    256.44 o
   1  -6   1    15695.35    15060.27    277.21 o
   2  -6   1     2585.62     2599.59     57.77 o
   3  -6   1      636.34      439.57     20.25 o
   4  -6   1    18810.33    17938.11    358.92 o
   5  -6   1    43214.13    42734.42    862.94 o
   6  -6   1     5889.15     5727.43    103.59 o
   7  -6   1     2193.63     2409.95     58.79 o
   8  -6   1     7628.71     7418.39    146.26 o
   9  -6   1    26578.54    26943.55    498.90 o
  10  -6   1     7167.81     6966.45    168.85 o
  11  -6   1        2.13      -38.43     38.43 o
  12  -6   1     2060.95     2190.42     78.66 o
  13  -6   1     8152.47     8583.13    368.66 o
  14  -6   1     1906.63     2066.76    144.45 o
  15  -6   1      766.11      748.70    158.17 o
 -11  -5   1     1030.49     1108.93    289.76 o
 -10  -5   1     4863.94     5497.50    368.66 o
  -9  -5   1     3756.40     3730.00    158.94 o
  -8  -5   1      125.64       72.54     38.30 o
  -7  -5   1     2781.98     3052.45     86.88 o
  -6  -5   1    17453.95    18567.34    368.96 o
  -5  -5   1     8109.70     7921.32    138.95 o
  -4  -5   1     2503.01     2212.69     48.69 o
  -3  -5   1     7227.69     8006.50    131.65 o
  -2  -5   1    25822.35    24866.90    360.81 o
  -1  -5   1    33306.68    32595.42    542.62 o
   0  -5   1     3953.73     3906.04     69.35 o
   1  -5   1      263.87      240.09     15.47 o
   2  -5   1    64218.29    64134.34   1224.32 o
   3  -5   1    61745.85    61126.87   1248.61 o
   4  -5   1      114.37       80.48     16.70 o
   5  -5   1      335.87      282.77     24.82 o
   6  -5   1    28693.08    29382.42    462.44 o
   7  -5   1    43939.68    45033.68    705.81 o
   8  -5   1      313.24      280.75     29.44 o
   9  -5   1     2120.93     1874.23     56.83 o
  10  -5   1     3290.72     3014.27     87.32 o
  11  -5   1     4309.94     4021.66    125.47 o
  12  -5   1      254.24      232.25     38.00 o
  13  -5   1     1632.94     1810.59    113.49 o
  14  -5   1       20.12       35.14     66.02 o
  15  -5   1      309.88      226.46    105.16 o
 -12  -4   1     2917.98     3178.06    380.44 o
 -11  -4   1      162.31       63.88     96.60 o
 -10  -4   1      532.46      420.03     68.76 o
  -9  -4   1      398.47      467.91     40.47 o
  -8  -4   1     3482.29     3608.38    104.10 o
  -7  -4   1      125.97      112.66     30.16 o
  -6  -4   1     3831.50     3838.15     91.68 o
  -5  -4   1       26.22       84.18     21.91 o
  -4  -4   1     4275.79     4380.88     77.48 o
  -3  -4   1      282.37      491.15     23.52 o
  -2  -4   1    34577.64    36111.93    524.61 o
  -1  -4   1     5498.62     5885.88     97.15 o
   0  -4   1       84.55      112.29     11.32 o
   1  -4   1       28.53       45.07     11.20 o
   2  -4   1    93547.42    89144.13   1934.73 o
   3  -4   1    45213.09    43399.05    883.93 o
   4  -4   1      355.73      297.12     19.01 o
   5  -4   1     1587.26     1322.09     31.87 o
   6  -4   1    43629.28    41587.57    585.83 o
   7  -4   1    40990.41    42165.91    630.18 o
   8  -4   1     1528.81     1490.08     43.30 o
   9  -4   1      808.26      774.95     43.64 o
  10  -4   1     7593.63     7882.82    190.55 o
  11  -4   1    12390.77    12894.52    355.04 o
  12  -4   1     2177.90     2219.87     91.58 o
  13  -4   1      366.65      287.08     74.08 o
  14  -4   1     1985.54     1994.06    172.05 o
  15  -4   1     3765.17     3951.89    399.87 o
 -12  -3   1     4944.56     5507.91    532.78 o
 -11  -3   1      889.96      791.10     87.57 o
 -10  -3   1      256.97      262.91     33.96 o
  -9  -3   1     5789.88     5981.42    175.89 o
  -8  -3   1    13243.98    13696.34    329.91 o
  -7  -3   1     6328.73     6330.80    140.84 o
  -6  -3   1     1323.84     1330.80     38.70 o
  -5  -3   1    13045.03    12411.53    193.49 o
  -4  -3   1    45583.18    44933.94    591.25 o
  -3  -3   1    15373.15    14597.39    203.94 o
  -2  -3   1       76.18       97.24     11.47 o
  -1  -3   1     8686.34     8764.00    131.69 o
   0  -3   1   106592.11   103814.13   2029.51 o
   1  -3   1    19912.39    18614.49    371.22 o
   2  -3   1     1525.68     1116.61     29.24 o
   3  -3   1       80.15      207.29     11.82 o
   4  -3   1    45723.36    44812.51    816.41 o
   5  -3   1    13123.19    12181.69    193.17 o
   6  -3   1     4012.22     3687.68     65.51 o
   7  -3   1      251.42      146.90     27.88 o
   8  -3   1     5493.46     5464.73    107.37 o
   9  -3   1      846.38      850.80     35.01 o
  10  -3   1      801.95      836.09     39.74 o
  11  -3   1      279.86      319.28     50.35 o
  12  -3   1      241.85      372.03     69.94 o
  13  -3   1      112.53      129.68     50.99 o
  14  -3   1      497.39      521.19    122.65 o
  15  -3   1     1979.08     2101.60    225.31 o
 -13  -2   1      264.15       12.06    104.81 o
 -12  -2   1      400.22      142.39     90.43 o
 -11  -2   1     1001.10     1033.44     58.88 o
 -10  -2   1      457.17      462.67     36.35 o
  -9  -2   1     1006.72      855.09     34.72 o
  -8  -2   1     4407.72     4207.03     93.04 o
  -7  -2   1       60.13       36.50     27.26 o
  -6  -2   1     1228.09     1077.84     30.45 o
  -5  -2   1     9571.92     9565.33    131.83 o
  -4  -2   1    57308.17    58767.97    699.69 o
  -3  -2   1     8290.62     8734.69    112.70 o
  -2  -2   1     7866.96     7370.78    101.40 o
  -1  -2   1     3702.11     3713.70     56.23 o
   0  -2   1    55216.39    57431.54   1161.61 o
   1  -2   1    40838.76    37410.25    798.84 o
   2  -2   1     8171.54     8058.24    143.52 o
   3  -2   1    14639.41    15500.80    272.35 o
   4  -2   1    92878.66    91112.16   1311.76 o
   5  -2   1    27520.51    26212.97    378.31 o
   6  -2   1        2.94       30.81     20.86 o
   7  -2   1     7692.19     7310.79    130.12 o
   8  -2   1    28469.80    28575.28    537.03 o
   9  -2   1    19257.81    19484.58    406.15 o
  10  -2   1     3912.17     4148.16    109.14 o
  11  -2   1      519.01      517.41     41.20 o
  12  -2   1     2702.24     2635.34    114.37 o
  13  -2   1     4690.73     5057.44    307.17 o
  14  -2   1       64.79       76.35    101.30 o
 -13  -1   1      213.97      -59.10    143.53 o
 -12  -1   1      272.88      251.52    196.32 o
 -11  -1   1     8133.19     8578.85    276.94 o
 -10  -1   1     8740.52     9059.66    208.83 o
  -9  -1   1     2140.93     2315.67     60.05 o
  -8  -1   1     2182.87     2127.42     56.08 o
  -7  -1   1    20854.01    21723.14    344.94 o
  -6  -1   1    37700.84    37211.01    510.94 o
  -5  -1   1       88.00       44.16     15.56 o
  -4  -1   1      771.63     1112.28     25.46 o
  -3  -1   1    31636.16    31184.57    404.60 o
  -2  -1   1    75474.80    73449.26    886.68 o
  -1  -1   1       21.16       98.11     10.63 o
   2  -1   1    15054.71    14636.42    321.37 o
   3  -1   1     5370.30     5488.23     91.74 o
   4  -1   1     4439.95     3946.60     70.55 o
   5  -1   1      503.38      305.36     16.75 o
   6  -1   1     8484.54     8540.53    126.80 o
   7  -1   1      108.81       91.76     17.51 o
   8  -1   1     7588.91     7668.04    146.26 o
   9  -1   1     4191.33     3810.30     93.05 o
  10  -1   1      322.90      378.85     47.53 o
  11  -1   1       52.54       14.42     49.52 o
  12  -1   1     3499.01     3974.19    190.17 o
  13  -1   1     2607.68     3025.70    233.05 o
  14  -1   1        1.26     -118.20    118.20 o
 -14   0   1        1.46      -61.13    141.38 o
 -13   0   1      536.82      895.32    117.25 o
 -12   0   1       59.10      -42.42     68.36 o
 -11   0   1     2070.43     1824.25     70.98 o
 -10   0   1     5765.04     5800.21    153.89 o
  -9   0   1      778.48      760.54     43.10 o
  -8   0   1      513.27      500.20     30.28 o
  -7   0   1    15090.59    15329.55    272.32 o
  -6   0   1    27282.16    26258.29    375.59 o
  -5   0   1      429.43      646.55     19.48 o
  -4   0   1        6.15       67.46     13.47 o
  -3   0   1   142327.84   137926.61   1826.65 o
  -2   0   1    71686.95    72130.83   1051.18 o
   1   0   1    14336.02    16060.17    299.20 o
   2   0   1    97154.20    95006.97   1430.26 o
   3   0   1    19204.04    18184.26    257.42 o
   4   0   1      120.81       80.98     11.05 o
   5   0   1    23083.39    23664.72    325.15 o
   6   0   1    32446.94    32554.83    424.31 o
   7   0   1     6932.31     6660.00    121.84 o
   8   0   1      704.23      718.23     35.76 o
   9   0   1     5572.07     5406.17    129.60 o
  10   0   1    10546.76    11292.32    271.24 o
  11   0   1     5236.57     5488.69    186.48 o
  12   0   1       54.70       48.60    144.55 o
  13   0   1       49.85       33.79     96.17 o
  14   0   1     2635.50     2336.26    284.77 o
 -14   1   1     1461.33     1417.25    184.70 o
 -13   1   1     4871.38     5114.00    279.62 o
 -12   1   1     3109.19     3144.17    137.03 o
 -11   1   1      102.60      174.89     42.77 o
 -10   1   1     3241.66     3277.55     97.19 o
  -9   1   1    14306.03    14245.17    314.24 o
  -8   1   1    14536.74    15015.20    290.78 o
  -7   1   1     2984.68     3046.96     56.12 o
  -6   1   1     1336.69     1360.21     34.09 o
  -5   1   1    34580.86    33577.52    519.38 o
  -4   1   1    38804.99    36764.27    549.83 o
  -3   1   1      251.04      373.61     27.36 o
  -2   1   1    10374.01    10850.71    179.98 o
   1   1   1       63.63      136.48      7.31 o
   2   1   1    22047.55    21905.58    298.08 o
   3   1   1      297.03      586.52     15.80 o
   4   1   1      182.06      169.51     18.26 o
   5   1   1     3941.95     3415.69     57.11 o
   6   1   1    23266.74    23717.44    370.99 o
   7   1   1      842.82      936.38     36.63 o
   8   1   1      937.79      865.47     53.04 o
   9   1   1      400.09      516.41     49.27 o
  10   1   1     8011.06     8626.29    243.61 o
  11   1   1     2020.26     2198.74     98.99 o
  12   1   1       37.28       68.66    115.05 o
  13   1   1      361.53      729.07    199.68 o
 -15   2   1      203.09      100.08    183.40 o
 -14   2   1      604.93      561.56    101.23 o
 -13   2   1     3244.79     3123.41    182.90 o
 -12   2   1     1449.90     1297.69     65.59 o
 -11   2   1      256.14      297.24     39.29 o
 -10   2   1     5334.72     4847.30    134.87 o
  -9   2   1    29171.14    28703.69    568.55 o
  -8   2   1    12318.28    12911.52    265.97 o
  -7   2   1        5.35       31.86     22.90 o
  -6   2   1     5097.07     5088.32     85.39 o
  -5   2   1    83709.19    81739.95   1237.48 o
  -4   2   1    48735.49    47675.02    764.49 o
  -3   2   1     3037.73     3900.02     61.72 o
  -2   2   1     8405.44     9217.30    147.42 o
  -1   2   1    58747.33    56297.25   1226.74 o
   0   2   1    42805.38    44433.82    811.41 o
   1   2   1    28829.79    30243.01    458.23 o
   2   2   1     5447.26     6097.93     88.47 o
   3   2   1    31605.76    30244.53    434.99 o
   4   2   1    28463.81    29167.82    380.16 o
   5   2   1     5452.49     5835.37     88.21 o
   6   2   1       58.89       38.91     25.78 o
   7   2   1     7923.27     8067.78    154.45 o
   8   2   1    15738.74    15661.37    310.33 o
   9   2   1      416.08      373.56     34.36 o
  10   2   1      452.45      650.40     50.52 o
  11   2   1      425.56      278.20     64.85 o
  12   2   1     3033.65     2691.47    225.16 o
  13   2   1      177.01       13.18     86.16 o
 -15   3   1     2450.64     2681.97    309.62 o
 -14   3   1      485.31      400.56     88.17 o
 -13   3   1      230.95      214.66     60.90 o
 -12   3   1     5294.15     5699.83    190.57 o
 -11   3   1    10427.90    10907.86    306.12 o
 -10   3   1      734.87      613.18     47.81 o
  -9   3   1     1437.30     1318.59     80.10 o
  -8   3   1     1786.82     1617.17     61.99 o
  -7   3   1    21119.32    19981.45    310.33 o
  -6   3   1      732.78     1105.80     35.20 o
  -5   3   1     6366.39     6205.41    106.17 o
  -4   3   1      336.64      391.27     17.79 o
  -3   3   1    16197.03    15140.55    230.70 o
  -2   3   1     2034.50     2040.24     38.39 o
  -1   3   1    23024.85    22291.22    424.98 o
   0   3   1     5808.62     5601.48     89.61 o
   1   3   1    23197.38    24166.23    401.06 o
   2   3   1     3761.73     3709.63     53.47 o
   3   3   1    11012.56    10792.45    158.90 o
   4   3   1     3858.64     3690.23     59.00 o
   5   3   1       53.61       29.57     26.27 o
   6   3   1      458.73      365.07     38.22 o
   7   3   1     9708.68    10131.80    223.39 o
   8   3   1     9994.42    10384.71    267.17 o
   9   3   1      109.98      126.75     23.78 o
  10   3   1      439.63      343.04     71.53 o
  11   3   1     1713.98     1977.55    166.91 o
  12   3   1     5110.52     5579.57    659.41 o
 -15   4   1     1585.43     1372.49    157.95 o
 -14   4   1      377.47      164.53    103.54 o
 -13   4   1        1.13      -52.53     52.53 o
 -12   4   1     7097.60     6769.80    232.41 o
 -11   4   1    19094.82    20029.01    597.89 o
 -10   4   1       46.86       94.11     31.04 o
  -9   4   1       47.07       14.07     28.31 o
  -8   4   1    17776.36    16789.20    318.23 o
  -7   4   1    62250.29    63166.63    930.25 o
  -6   4   1    10826.01    11566.13    181.26 o
  -5   4   1     1046.55     1154.89     30.54 o
  -4   4   1    11792.47    12415.13    193.37 o
  -3   4   1    90767.46    87139.53   1603.09 o
  -2   4   1    29663.04    30131.40    581.52 o
  -1   4   1     1777.34     2353.78     40.13 o
   0   4   1     9916.28     9523.01    158.62 o
   1   4   1    29728.87    29839.06    499.55 o
   2   4   1    17842.41    17450.33    235.93 o
   3   4   1      130.67       99.07     15.04 o
   4   4   1      745.61      781.33     26.42 o
   5   4   1     9081.91     9136.79    159.53 o
   6   4   1     7562.39     7566.48    161.02 o
   7   4   1      293.23      308.36     33.39 o
   8   4   1     1616.23     1838.70     66.57 o
   9   4   1     3115.44     2684.44     94.25 o
  10   4   1     3334.70     3068.56    170.43 o
  11   4   1       96.23      254.66    212.38 o
 -15   5   1        3.91     -127.08    127.08 o
 -14   5   1     2795.38     2965.41    192.72 o
 -13   5   1     2333.63     2521.47    147.34 o
 -12   5   1        7.71      -48.68     48.68 o
 -11   5   1     3742.50     3830.34    115.93 o
 -10   5   1     6775.21     6826.42    162.81 o
  -9   5   1    16166.38    15589.82    328.92 o
  -8   5   1     1767.01     1770.62     47.95 o
  -7   5   1    19930.99    19995.48    296.89 o
  -6   5   1     1589.28     1464.73     36.38 o
  -5   5   1    10513.44     9962.53    159.77 o
  -4   5   1     1894.68     2057.98     41.06 o
  -3   5   1    10991.96     9770.99    193.25 o
  -2   5   1     1461.46     1361.62     32.74 o
  -1   5   1     5891.24     5402.84     96.07 o
   0   5   1     6569.96     6697.37    110.74 o
   1   5   1    15102.30    14960.09    239.79 o
   2   5   1     2159.94     1853.63     32.83 o
   3   5   1     1009.38      980.22     26.34 o
   4   5   1      397.36      453.16     23.05 o
   5   5   1    11142.59    11101.29    216.29 o
   6   5   1     4457.33     4836.97    106.30 o
   7   5   1      174.58      151.60     42.02 o
   8   5   1      107.00       59.37     31.26 o
   9   5   1     6235.08     6244.17    302.40 o
  10   5   1     4013.77     4454.29    287.32 o
  11   5   1       20.91     -110.07    128.98 o
 -16   6   1       35.58      497.91    261.73 o
 -15   6   1      738.73      883.82    169.38 o
 -14   6   1     4845.30     4753.44    311.15 o
 -13   6   1     4059.61     4102.44    190.78 o
 -12   6   1      235.99      328.22     35.81 o
 -11   6   1      156.35      132.40     42.41 o
 -10   6   1    15954.62    16634.21    379.67 o
  -9   6   1    22168.38    21998.98    426.49 o
  -8   6   1      549.71      719.27     37.01 o
  -7   6   1      508.55      718.27     28.99 o
  -6   6   1    25149.12    24046.92    393.55 o
  -5   6   1    31580.60    33754.45    621.99 o
  -4   6   1     6414.74     6200.55    129.72 o
  -3   6   1     1140.03     1234.29     29.88 o
  -2   6   1     9188.63     9829.17    164.92 o
  -1   6   1    19740.09    19694.08    429.73 o
   0   6   1    11050.66    11192.43    187.62 o
   1   6   1     1119.62     1142.12     29.24 o
   2   6   1     1754.46     1766.49     39.41 o
   3   6   1    14014.89    13919.85    240.79 o
   4   6   1      709.12      705.14     31.64 o
   5   6   1     2211.78     2115.22     61.95 o
   6   6   1        5.85       -5.47     27.92 o
   7   6   1     2623.99     2539.57     88.92 o
   8   6   1      357.13      406.02     54.80 o
   9   6   1     1283.21     1344.76    127.20 o
  10   6   1      794.99     1186.25    180.97 o
 -16   7   1     1332.14     1383.96    199.17 o
 -15   7   1       64.11      245.55    108.81 o
 -14   7   1     2202.83     1790.24    128.63 o
 -13   7   1       29.47      130.19     65.80 o
 -12   7   1     6043.15     6164.45    192.08 o
 -11   7   1     1647.16     1868.23     69.52 o
 -10   7   1    10706.18    11352.07    270.64 o
  -9   7   1     2166.95     2180.00     65.04 o
  -8   7   1     1549.59     1435.60     46.93 o
  -7   7   1     2100.04     1822.70     48.38 o
  -6   7   1     9674.03     9500.42    208.45 o
  -5   7   1     9250.98     9221.47    172.98 o
  -4   7   1        0.30       -4.63     23.45 o
  -3   7   1     1725.39     1879.71     40.33 o
  -2   7   1     6005.53     5645.40     97.12 o
  -1   7   1    10623.05    10464.43    215.97 o
   0   7   1      589.96      726.56     34.74 o
   1   7   1       87.05      122.69     24.30 o
   2   7   1     3112.51     2925.19     60.51 o
   3   7   1    15676.10    16230.37    342.58 o
   4   7   1     3737.26     3771.63     94.62 o
   5   7   1      608.62      600.53     34.50 o
   6   7   1     1037.45      930.99     43.86 o
   7   7   1     6900.67     7113.31    260.06 o
   8   7   1     1735.41     1739.50    137.52 o
   9   7   1       85.26      205.84    106.03 o
 -16   8   1     3276.28     3000.93    355.42 o
 -15   8   1      618.20      687.01    124.92 o
 -14   8   1      329.98      546.49    124.80 o
 -13   8   1     2543.85     2409.01     99.51 o
 -12   8   1    13661.79    13569.71    403.29 o
 -11   8   1     5402.77     5699.59    156.03 o
 -10   8   1     1286.56     1284.23     51.72 o
  -9   8   1      341.05      282.47     35.02 o
  -8   8   1    14702.06    14513.72    307.68 o
  -7   8   1    10484.27    10857.27    231.28 o
  -6   8   1       95.57       47.51     28.17 o
  -5   8   1     1831.46     1714.01     46.35 o
  -4   8   1    16433.89    17122.59    410.05 o
  -3   8   1    11642.00    12113.57    257.97 o
  -2   8   1        3.78        9.23     22.90 o
  -1   8   1      530.84      420.97     30.39 o
   0   8   1     4361.45     4423.98     90.29 o
   1   8   1    10069.59    10021.64    225.70 o
   2   8   1      168.04      167.00     32.99 o
   3   8   1     2228.47     2258.25     62.82 o
   4   8   1      742.91      816.03     34.76 o
   5   8   1     2834.77     2735.92     89.85 o
   6   8   1       29.46        7.05     52.49 o
   7   8   1     1349.66     1466.07    169.37 o
   8   8   1       41.10      -23.45    175.24 o
 -16   9   1      960.91      839.12    208.19 o
 -15   9   1      112.40      153.02     85.36 o
 -14   9   1     1647.03     1720.39    125.59 o
 -13   9   1      901.52      650.75     56.34 o
 -12   9   1     5148.28     5262.95    163.70 o
 -11   9   1       16.13        6.32     53.21 o
 -10   9   1     3448.44     3444.84    105.63 o
  -9   9   1      302.23      313.96     33.76 o
  -8   9   1     6529.78     6951.47    177.69 o
  -7   9   1     3490.36     3397.65     91.70 o
  -6   9   1       98.22       64.34     32.14 o
  -5   9   1      347.14      449.54     30.95 o
  -4   9   1     8580.40     8885.58    167.33 o
  -3   9   1    12044.74    12109.84    284.52 o
  -2   9   1        9.95       29.37     22.71 o
  -1   9   1      334.88      332.71     25.27 o
   0   9   1     8293.75     8585.14    196.91 o
   1   9   1     8420.65     8465.58    209.80 o
   2   9   1       98.17      108.43     25.93 o
   3   9   1       19.09       72.50     34.65 o
   4   9   1     3671.89     3882.51    161.24 o
   5   9   1     5925.35     5959.10    295.76 o
   6   9   1      457.70      497.89     81.65 o
   7   9   1       94.92       49.00    216.41 o
 -15  10   1     2297.77     2454.95    316.67 o
 -14  10   1     5420.52     5370.97    308.89 o
 -13  10   1      833.68      614.48     56.38 o
 -12  10   1      630.19      438.26     54.72 o
 -11  10   1     3072.93     2825.67    103.75 o
 -10  10   1    11921.66    11746.85    332.82 o
  -9  10   1     1485.42     1351.21     55.53 o
  -8  10   1      154.96      146.47     26.34 o
  -7  10   1      205.10      142.29     29.67 o
  -6  10   1     8208.76     7957.34    195.17 o
  -5  10   1     1300.30     1279.60     46.15 o
  -4  10   1       78.03       63.20     14.63 o
  -3  10   1       46.55       48.80     23.81 o
  -2  10   1     7418.97     7590.10    204.92 o
  -1  10   1     4456.19     4478.61    108.19 o
   0  10   1      827.13      842.88     58.62 o
   1  10   1     1617.12     1490.50     53.37 o
   2  10   1     1843.80     1938.09     69.47 o
   3  10   1     1446.72     1348.05     97.59 o
   4  10   1      849.59      786.37     82.80 o
   5  10   1     2201.75     2157.76    189.53 o
   6  10   1       42.87      -94.79    111.65 o
 -15  11   1     1321.23     1110.87    143.40 o
 -14  11   1     2340.54     2210.37    167.67 o
 -13  11   1       56.50      -30.66     56.92 o
 -12  11   1      562.66      447.49     48.99 o
 -11  11   1      448.60      446.04     50.62 o
 -10  11   1     6943.57     7139.97    244.98 o
  -9  11   1      180.32       79.45     46.51 o
  -8  11   1     1073.33     1116.31     63.30 o
  -7  11   1      774.06      925.52     44.17 o
  -6  11   1     5066.82     5357.41    163.02 o
  -5  11   1     1625.07     1537.68     60.37 o
  -4  11   1      120.84      125.94     46.96 o
  -3  11   1      582.00      557.61     35.88 o
  -2  11   1    15753.18    16088.82    442.14 o
  -1  11   1     8091.80     8168.27    212.92 o
   0  11   1       22.06       72.27     36.79 o
   1  11   1      195.61      154.14     27.71 o
   2  11   1     6245.73     6111.29    254.04 o
   3  11   1     2957.23     3049.79    177.54 o
   4  11   1        4.12      -20.82     86.86 o
   5  11   1       14.86       52.21    163.65 o
 -15  12   1       73.91      176.77    112.46 o
 -14  12   1       23.64      -95.20     95.20 o
 -13  12   1     2359.75     2509.40    163.13 o
 -12  12   1     2829.52     2799.99    134.17 o
 -11  12   1       86.93       55.30     38.42 o
 -10  12   1      146.73      109.37     53.20 o
  -9  12   1     1832.13     1794.76     76.09 o
  -8  12   1     3748.03     3578.51    122.74 o
  -7  12   1      564.56      661.42     38.59 o
  -6  12   1     2121.55     2078.99     77.11 o
  -5  12   1       15.81      -33.75     43.75 o
  -4  12   1     1189.97     1265.40     54.72 o
  -3  12   1      265.77      266.40     50.68 o
  -2  12   1     3546.12     3700.64    112.97 o
  -1  12   1       12.66      -16.60     28.13 o
   0  12   1     2308.51     2129.61    107.14 o
   1  12   1      136.24       42.73     51.52 o
   2  12   1     1826.62     1864.18    160.17 o
   3  12   1     1046.58      739.19    234.06 o
   4  12   1      189.85      301.58    162.40 o
 -14  13   1       20.98       36.96     92.32 o
 -13  13   1     1158.46     1417.09    182.82 o
 -12  13   1     2000.94     2012.23    135.79 o
 -11  13   1        8.03      -90.14     90.14 o
 -10  13   1       70.56       60.79     49.85 o
  -9  13   1     4167.46     4144.12    160.22 o
  -8  13   1     4177.22     4265.25    162.12 o
  -7  13   1      906.58      984.64     67.52 o
  -6  13   1       67.12       35.20     48.95 o
  -5  13   1     2305.57     2691.02    109.71 o
  -4  13   1     5246.37     4947.41    208.32 o
  -3  13   1     1473.59     1403.97     76.52 o
  -2  13   1      124.74       36.76     65.42 o
  -1  13   1     1493.01     1404.42    129.47 o
   0  13   1     5687.10     5474.00    395.84 o
   1  13   1     1245.13      773.11    127.81 o
   2  13   1       81.93      225.85    139.32 o
 -14  14   1      973.87      356.50    263.21 o
 -13  14   1      102.25      115.64     95.84 o
 -12  14   1       47.63       13.70     72.84 o
 -11  14   1      977.24      958.04     93.46 o
 -10  14   1      975.85      828.81     84.41 o
  -9  14   1      183.05      222.68    106.30 o
  -8  14   1       52.31      195.02     62.51 o
  -7  14   1     1002.18     1199.38     80.24 o
  -6  14   1     2706.32     2639.62    151.82 o
  -5  14   1      901.06     1096.69     86.38 o
  -4  14   1     3177.41     2747.35    169.47 o
  -3  14   1        1.03       14.34     47.62 o
  -2  14   1      604.32      469.98    107.16 o
  -1  14   1      877.51      928.61    160.86 o
   0  14   1     2529.76     2618.63    291.08 o
   1  14   1      383.60      295.19    159.04 o
 -12  15   1      286.41        6.10    120.35 o
 -11  15   1     3134.16     3646.38    297.93 o
 -10  15   1     1824.44     1871.76    159.12 o
  -9  15   1        5.19       93.70     65.33 o
  -8  15   1      174.28      182.64     68.13 o
  -7  15   1     4842.19     4937.32    296.21 o
  -6  15   1     4665.20     4946.12    352.00 o
  -5  15   1       68.84      174.59     94.49 o
  -4  15   1        6.07      -83.28    168.00 o
  -3  15   1     1843.21     1647.13    187.40 o
  -2  15   1     3365.57     3543.80    466.65 o
 -10  16   1       45.22      -96.79    125.44 o
  -9  16   1     1096.89     1212.72    165.23 o
  -8  16   1      129.19      177.58    126.53 o
  -7  16   1     1342.01     1121.45    143.57 o
  -6  16   1     1045.09      831.09    189.73 o
  -5  16   1      593.96      379.70    117.75 o
  -4  16   1        4.75      -17.26    107.78 o
   3 -16   2     1481.45     1448.45    291.78 o
   4 -16   2     2922.34     3050.86    333.05 o
   5 -16   2      457.04      455.63    110.25 o
   6 -16   2      122.58       -3.22    103.91 o
   7 -16   2     1147.43     1357.44    158.38 o
   8 -16   2     2485.82     2379.34    224.68 o
   9 -16   2      387.25      609.76    243.22 o
  10 -16   2        0.02      -20.98     89.53 o
  11 -16   2      629.88      734.70    229.16 o
   1 -15   2      445.72      175.13    158.94 o
   2 -15   2      192.47      101.16    180.17 o
   3 -15   2      324.50      170.34     70.47 o
   4 -15   2      796.32     1048.04    101.38 o
   5 -15   2      130.76      139.59    111.27 o
   6 -15   2       68.26      -19.62     68.18 o
   7 -15   2      552.99      672.00     84.81 o
   8 -15   2     1764.02     2078.51    160.92 o
   9 -15   2       84.69      -45.67    115.76 o
  10 -15   2        8.28       97.78    108.93 o
  11 -15   2     1002.71      663.49    120.10 o
  12 -15   2     3969.79     3718.78    457.88 o
  -1 -14   2       13.39     -130.37    144.99 o
   0 -14   2      189.46       64.24    310.29 o
   1 -14   2     4486.86     4332.61    297.27 o
   2 -14   2     2911.30     2910.05    159.20 o
   3 -14   2      158.69       72.42     49.57 o
   4 -14   2      129.98       25.75     37.66 o
   5 -14   2     4478.04     4280.18    156.18 o
   6 -14   2     2828.29     2996.07    119.53 o
   7 -14   2      165.93      304.65     57.61 o
   8 -14   2       65.23       86.63     50.54 o
   9 -14   2     3589.59     3374.36    179.88 o
  10 -14   2     2647.60     2826.06    169.61 o
  11 -14   2       50.78       46.73     64.59 o
  12 -14   2      375.97      160.55     80.58 o
  13 -14   2      391.27      432.85    147.39 o
  -3 -13   2      720.04      557.75    203.61 o
  -2 -13   2      110.38       72.85    137.61 o
  -1 -13   2      709.06      853.22    102.90 o
   0 -13   2       59.42      -32.16     80.47 o
   1 -13   2     2467.97     2374.68    100.58 o
   2 -13   2     1197.70     1231.59     59.03 o
   3 -13   2       32.91      -23.49     31.51 o
   4 -13   2       26.49       45.09     43.03 o
   5 -13   2     3979.92     3996.53    124.50 o
   6 -13   2     2441.64     2517.59     90.75 o
   7 -13   2       52.12      144.95     57.72 o
   8 -13   2        7.48      -35.80     35.80 o
   9 -13   2     4540.00     4648.88    185.30 o
  10 -13   2    10074.44    10241.18    415.15 o
  11 -13   2      563.66      677.96     70.69 o
  12 -13   2       33.63      -96.42     96.42 o
  13 -13   2     3053.46     3128.84    263.31 o
  14 -13   2     7476.01     7218.52    761.01 o
  -4 -12   2      794.02      329.85    229.56 o
  -3 -12   2       51.75     -101.32    103.17 o
  -2 -12   2     1362.93     1137.28    132.94 o
  -1 -12   2     6246.57     6315.36    260.91 o
   0 -12   2     2675.50     2568.25    119.53 o
   1 -12   2       49.42       28.29     31.18 o
   2 -12   2      917.96      846.97     47.62 o
   3 -12   2    10008.33     9961.66    287.17 o
   4 -12   2     3205.09     3400.65     98.00 o
   5 -12   2       21.64      -10.88     35.61 o
   6 -12   2       86.42       31.09     25.47 o
   7 -12   2     4064.21     4254.76    119.17 o
   8 -12   2     4146.39     4558.43    147.47 o
   9 -12   2      316.46      277.70     53.16 o
  10 -12   2      871.58      743.56     65.23 o
  11 -12   2     2244.72     2207.94    103.48 o
  12 -12   2     4874.02     4831.51    249.84 o
  13 -12   2      392.51      138.36     72.25 o
  14 -12   2     1733.51     1555.95    200.79 o
  15 -12   2       57.68       79.05    105.07 o
  -5 -11   2      928.48     1067.50    176.15 o
  -4 -11   2       21.15      -18.97     84.31 o
  -3 -11   2       25.04       -1.05     89.57 o
  -2 -11   2      614.44      568.50     60.07 o
  -1 -11   2     3124.54     3119.78    123.91 o
   0 -11   2      261.49      383.48     24.25 o
   1 -11   2       83.76       83.21     26.97 o
   2 -11   2     2033.81     2074.48     67.60 o
   3 -11   2    13534.55    14256.01    385.06 o
   4 -11   2    10564.53    10511.45    317.53 o
   5 -11   2       17.58       -3.20     23.30 o
   6 -11   2     4634.54     4867.22    126.74 o
   7 -11   2    19505.04    19163.36    535.04 o
   8 -11   2    11316.75    11499.67    341.05 o
   9 -11   2      126.30      140.66     29.39 o
  10 -11   2     1538.46     1454.06     81.62 o
  11 -11   2    14273.52    14661.09    474.61 o
  12 -11   2     8698.47     8896.95    349.08 o
  13 -11   2      114.12      101.48     62.82 o
  14 -11   2      175.81      123.68     81.34 o
  15 -11   2     3802.76     3436.38    449.19 o
  -7 -10   2     2051.64     1799.02    252.21 o
  -6 -10   2       64.72      -95.45    160.38 o
  -5 -10   2      176.43      230.15     70.23 o
  -4 -10   2     4037.40     4041.89    175.96 o
  -3 -10   2     5334.14     5631.74    202.97 o
  -2 -10   2     1911.28     1938.55     85.85 o
  -1 -10   2      303.10      337.48     61.22 o
   0 -10   2     2824.35     2923.88     73.34 o
   1 -10   2    10364.09    10627.02    232.20 o
   2 -10   2      931.03      955.65     42.11 o
   3 -10   2       40.19      -24.23     24.23 o
   4 -10   2     3376.08     3301.74    106.23 o
   5 -10   2    11579.47    11473.13    324.08 o
   6 -10   2     2555.46     2645.94     75.96 o
   7 -10   2     3477.69     3353.37    103.93 o
   8 -10   2      283.39      316.89     30.10 o
   9 -10   2     7526.81     8165.01    240.46 o
  10 -10   2     1025.82     1096.09     56.95 o
  11 -10   2     5053.67     4925.74    167.84 o
  12 -10   2     1735.50     1971.41    119.43 o
  13 -10   2      544.70      403.30     76.42 o
  14 -10   2        5.79       58.76     92.64 o
  15 -10   2     1327.97     1414.73    180.70 o
  -8  -9   2     1142.83     1284.17    227.04 o
  -7  -9   2      802.18      779.62    136.38 o
  -6  -9   2      318.52      234.10     95.38 o
  -5  -9   2        1.00      -66.90     66.90 o
  -4  -9   2     3886.25     4053.24    149.59 o
  -3  -9   2     6211.97     6044.89    181.30 o
  -2  -9   2      945.20      841.84     50.79 o
  -1  -9   2      237.12      157.93     44.44 o
   0  -9   2    12389.97    12749.88    310.25 o
   1  -9   2    17266.42    18072.51    367.56 o
   2  -9   2     4537.45     4755.29    106.56 o
   3  -9   2       10.07       26.25     24.49 o
   4  -9   2    14478.24    14586.48    358.79 o
   5  -9   2    43433.38    44494.21   1081.61 o
   6  -9   2     9132.38     8918.96    191.49 o
   7  -9   2       66.12      108.12     37.24 o
   8  -9   2     9253.37     9021.69    226.08 o
   9  -9   2    27868.52    28684.22    758.99 o
  10  -9   2    10669.77    10398.04    288.17 o
  11  -9   2      652.48      662.78     59.81 o
  12  -9   2     2276.67     2391.48    107.59 o
  13  -9   2     8161.83     8209.01    319.07 o
  14  -9   2     3110.52     3150.95    242.32 o
  15  -9   2      203.87      241.65    123.27 o
  -9  -8   2     1580.77     2108.76    284.56 o
  -8  -8   2       80.96      -52.21    158.32 o
  -7  -8   2      991.86     1011.63    110.75 o
  -6  -8   2     6212.14     6700.02    284.62 o
  -5  -8   2     6050.92     6213.08    210.91 o
  -4  -8   2       84.10       70.08     55.59 o
  -3  -8   2      810.78      790.75     60.15 o
  -2  -8   2     7092.59     7467.48    182.29 o
  -1  -8   2    12136.24    11988.22    264.55 o
   0  -8   2      650.59      645.53     30.20 o
   1  -8   2      877.52      905.38     31.21 o
   2  -8   2    13725.67    13924.94    326.18 o
   3  -8   2    16849.95    16604.50    413.09 o
   4  -8   2      644.69      550.30     28.40 o
   5  -8   2     7545.74     6972.82    150.77 o
   6  -8   2      759.27      774.99     30.89 o
   7  -8   2    10981.23    10743.53    248.44 o
   8  -8   2       35.47       51.05     24.35 o
   9  -8   2    10774.73    10900.00    273.43 o
  10  -8   2      231.49      196.88     55.73 o
  11  -8   2      176.01      167.33     38.42 o
  12  -8   2     1432.80     1284.94     62.58 o
  13  -8   2     7855.96     7844.66    303.77 o
  14  -8   2      847.68      795.41    134.63 o
  15  -8   2       68.08       64.13    154.85 o
 -10  -7   2     1582.44      827.96    479.78 o
  -9  -7   2      221.88      -35.39     93.95 o
  -8  -7   2       91.99      159.08     73.40 o
  -7  -7   2     1108.10     1108.49     82.00 o
  -6  -7   2     5791.00     6048.14    202.69 o
  -5  -7   2     3606.68     3520.61    112.91 o
  -4  -7   2      344.62      390.06     39.79 o
  -3  -7   2     2739.64     2748.90     86.19 o
  -2  -7   2    20529.02    20801.41    455.31 o
  -1  -7   2    17691.41    17649.64    340.86 o
   0  -7   2     4125.64     4202.10     88.13 o
   1  -7   2     9526.25    10142.24    185.40 o
   2  -7   2    40934.53    40665.82    781.04 o
   3  -7   2    47695.83    47450.35    945.23 o
   4  -7   2     2729.84     2453.55     52.71 o
   5  -7   2      162.77      180.66     22.55 o
   6  -7   2    34110.69    34705.18    841.61 o
   7  -7   2    45084.91    43506.20   1107.33 o
   8  -7   2     4499.56     4483.52    105.35 o
   9  -7   2        3.44        0.00     26.65 o
  10  -7   2     4849.11     4802.21    127.67 o
  11  -7   2    11924.50    11723.06    311.75 o
  12  -7   2     2138.61     1938.54     89.39 o
  13  -7   2       31.95       -2.70     42.49 o
  14  -7   2     1220.88     1448.11    191.60 o
  15  -7   2     3018.14     3028.64    310.13 o
 -10  -6   2       29.57       85.26    156.79 o
  -9  -6   2      678.32      923.80     83.91 o
  -8  -6   2     4555.14     4827.70    154.07 o
  -7  -6   2     2627.85     2792.77     94.96 o
  -6  -6   2      195.73      161.64     37.20 o
  -5  -6   2     1983.75     2091.65     67.44 o
  -4  -6   2    14530.58    14529.82    310.12 o
  -3  -6   2     2319.78     2163.70     63.68 o
  -2  -6   2      848.10      932.56     37.03 o
  -1  -6   2      283.04      291.37     16.31 o
   0  -6   2    23230.26    22666.83    371.85 o
   1  -6   2      864.03      718.00     24.23 o
   2  -6   2     5418.98     5059.14    115.96 o
   3  -6   2     7596.60     6634.75    146.79 o
   4  -6   2     4910.27     4517.52     93.05 o
   5  -6   2     4063.64     4025.89     87.52 o
   6  -6   2    14206.65    13547.60    262.60 o
   7  -6   2    23582.21    23512.82    488.66 o
   8  -6   2      113.63       56.29     41.57 o
   9  -6   2       15.06       33.97     26.06 o
  10  -6   2     4645.20     4857.96    130.83 o
  11  -6   2     7055.89     7145.07    198.41 o
  12  -6   2     3302.04     3123.03    102.95 o
  13  -6   2       76.22      112.76     57.37 o
  14  -6   2     3071.22     3397.60    241.04 o
  15  -6   2     4966.54     5136.75    467.00 o
 -11  -5   2       50.56      -35.77    101.53 o
 -10  -5   2       33.01      -22.58     70.08 o
  -9  -5   2     3840.31     3713.49    145.35 o
  -8  -5   2     5852.15     5542.66    159.65 o
  -7  -5   2     3057.17     3015.90     86.54 o
  -6  -5   2      979.99      934.71     37.90 o
  -5  -5   2     7297.72     7352.48    131.62 o
  -4  -5   2    37260.13    37569.41    782.84 o
  -3  -5   2    10166.63    10217.53    173.52 o
  -2  -5   2     4990.37     5185.99    107.36 o
  -1  -5   2     8691.54     8928.24    141.01 o
   0  -5   2    74751.48    75039.04   1384.20 o
   1  -5   2    25482.53    24684.38    443.28 o
   2  -5   2      499.46      414.41     20.97 o
   3  -5   2     7263.29     7862.49    156.68 o
   4  -5   2    66641.44    69044.59   1374.35 o
   5  -5   2    26763.26    26214.72    511.06 o
   6  -5   2      927.64      792.49     33.93 o
   7  -5   2     3149.84     3506.18     81.64 o
   8  -5   2    13666.28    13938.05    271.52 o
   9  -5   2    12669.82    12795.63    246.95 o
  10  -5   2      443.52      397.21     36.82 o
  11  -5   2      422.94      333.55     30.46 o
  12  -5   2     1531.50     1515.24    107.02 o
  13  -5   2     1784.21     1555.14     83.85 o
  14  -5   2      192.46      101.84    114.20 o
  15  -5   2      571.66      777.02    138.64 o
 -12  -4   2       49.85      181.11    114.83 o
 -11  -4   2     2239.05     2719.76    193.09 o
 -10  -4   2     2163.53     2427.26    124.32 o
  -9  -4   2      106.18       92.81     33.60 o
  -8  -4   2      139.98      128.43     35.12 o
  -7  -4   2     2773.89     2904.22     76.65 o
  -6  -4   2     5674.04     5601.46    108.56 o
  -5  -4   2       70.97       63.81     22.58 o
  -4  -4   2     5796.14     5875.64     84.75 o
  -3  -4   2     1895.42     1824.48     42.12 o
  -2  -4   2    13826.83    13432.50    230.13 o
  -1  -4   2     3474.61     3533.21     65.22 o
   0  -4   2    28321.56    28819.21    505.15 o
   1  -4   2       44.11      140.42     16.88 o
   2  -4   2     3113.61     3632.42     80.18 o
   3  -4   2     2733.58     2819.03     63.56 o
   4  -4   2    34355.55    33312.16    556.17 o
   5  -4   2    20609.67    21076.01    346.69 o
   6  -4   2       11.02       47.46     19.22 o
   7  -4   2     2778.12     2550.52     79.86 o
   8  -4   2    18723.22    18308.82    335.40 o
   9  -4   2    12439.69    12791.67    242.70 o
  10  -4   2     1139.48     1235.19     46.20 o
  11  -4   2     1365.40     1415.19     61.83 o
  12  -4   2     5553.02     5673.11    187.54 o
  13  -4   2     5320.24     5547.33    277.85 o
  14  -4   2      118.94       -1.91     90.17 o
  15  -4   2        8.26       37.79    130.21 o
 -12  -3   2      346.82      142.02    121.57 o
 -11  -3   2     4484.29     4229.50    230.86 o
 -10  -3   2     5257.53     5390.76    186.57 o
  -9  -3   2     1525.73     1437.87     56.19 o
  -8  -3   2     3772.01     3938.56     94.49 o
  -7  -3   2    13916.12    13713.66    278.96 o
  -6  -3   2    29168.55    29949.15    470.27 o
  -5  -3   2     6819.56     6814.39    112.62 o
  -4  -3   2        5.17        8.87     12.14 o
  -3  -3   2    34049.04    33156.59    437.69 o
  -2  -3   2   113588.69   110683.23   2089.30 o
  -1  -3   2    24993.97    25094.89    422.00 o
   0  -3   2    25279.54    23045.37    369.94 o
   1  -3   2   140495.83   134985.59   2847.53 o
   2  -3   2   126237.41   123111.31   2687.67 o
   3  -3   2     4007.62     4502.26     93.40 o
   4  -3   2      475.95      468.92     18.71 o
   5  -3   2     5079.19     4998.81     85.52 o
   6  -3   2    12293.14    12258.29    192.07 o
   7  -3   2     6270.71     6117.54    108.37 o
   8  -3   2      119.84      194.95     21.53 o
   9  -3   2      111.78       83.99     34.18 o
  10  -3   2     5377.81     5375.99    131.56 o
  11  -3   2     1802.80     1753.93     62.61 o
  12  -3   2     1575.30     1681.81     73.95 o
  13  -3   2      872.84     1145.20    104.17 o
  14  -3   2     1259.01     1465.27    166.27 o
  15  -3   2      318.76      107.45    125.36 o
 -13  -2   2     1150.47      983.33    178.90 o
 -12  -2   2      680.27     1113.35    269.36 o
 -11  -2   2      132.44       52.23     50.77 o
 -10  -2   2      186.28      233.69     37.01 o
  -9  -2   2     3283.31     3626.33     90.44 o
  -8  -2   2     1625.75     1448.45     46.85 o
  -7  -2   2     4246.41     3847.66     79.89 o
  -6  -2   2     2191.92     2141.92     50.59 o
  -5  -2   2     3417.83     3390.03     57.80 o
  -4  -2   2    11635.75    11123.97    150.48 o
  -3  -2   2     7254.25     7412.39     99.99 o
  -2  -2   2    17139.33    15870.84    270.31 o
  -1  -2   2    16983.29    17345.64    268.53 o
   0  -2   2    10553.33     9612.73    144.57 o
   1  -2   2    30470.39    30791.70    564.47 o
   2  -2   2    87091.83    82042.44   1617.44 o
   3  -2   2     1536.67     1266.09     28.01 o
   4  -2   2       37.01       99.76     14.38 o
   5  -2   2    15169.71    14641.90    237.93 o
   6  -2   2    44294.14    43865.91    638.38 o
   7  -2   2     7148.68     6946.10    132.07 o
   8  -2   2        2.18       23.42     28.39 o
   9  -2   2     3188.97     2956.42     80.38 o
  10  -2   2    16854.76    16811.33    441.36 o
  11  -2   2     2900.46     2999.05     97.71 o
  12  -2   2      123.72      139.46     37.82 o
  13  -2   2      441.62      386.70     99.60 o
  14  -2   2     3846.81     4038.69    361.98 o
 -13  -1   2     3387.32     3418.29    345.70 o
 -12  -1   2     2868.81     2772.84    224.70 o
 -11  -1   2      101.36      139.64     36.06 o
 -10  -1   2     2450.63     2704.03     85.06 o
  -9  -1   2    17513.35    18054.39    359.69 o
  -8  -1   2    10796.04    10222.49    172.30 o
  -7  -1   2     2248.41     2531.28     55.51 o
  -6  -1   2     5266.48     5420.10     89.86 o
  -5  -1   2    46640.64    45102.84    645.42 o
  -4  -1   2    57038.23    57836.89    802.95 o
  -3  -1   2     4688.65     5052.56     70.30 o
  -2  -1   2      369.33      422.18     11.07 o
  -1  -1   2    31924.38    32492.89    458.83 o
   0  -1   2    31182.34    29865.29    666.14 o
   1  -1   2     1743.43     2232.27     67.11 o
   2  -1   2     4264.04     4660.10     87.10 o
   3  -1   2    27038.37    27134.05    478.38 o
   4  -1   2    33170.07    31825.84    461.53 o
   5  -1   2     2743.76     3344.59     63.04 o
   6  -1   2     3424.50     3340.75     61.77 o
   7  -1   2      357.71      365.99     28.49 o
   8  -1   2     2775.48     2641.55     65.83 o
   9  -1   2     1209.91     1351.46     45.76 o
  10  -1   2     6426.21     6696.25    183.15 o
  11  -1   2      384.07      334.30     46.29 o
  12  -1   2     1209.79     1204.92     80.13 o
  13  -1   2       12.24      144.75    151.51 o
  14  -1   2     2807.81     3439.13    411.02 o
 -14   0   2       25.66      -74.56    102.85 o
 -13   0   2      397.82      231.94     91.51 o
 -12   0   2       20.55      151.51     46.02 o
 -11   0   2     2896.11     3269.91    105.87 o
 -10   0   2       23.26       25.84     49.60 o
  -9   0   2     6676.62     6735.90    154.83 o
  -8   0   2     1829.85     1612.96     52.16 o
  -7   0   2     7383.83     6961.30    120.31 o
  -6   0   2     1618.83     1769.58     35.34 o
  -5   0   2    29955.70    30194.39    410.61 o
  -4   0   2    11365.60    10908.88    152.56 o
  -3   0   2      574.72      545.07     14.27 o
  -2   0   2     3295.71     2732.95     46.87 o
  -1   0   2    56955.15    56198.73   1319.12 o
   1   0   2       47.99      183.15      8.57 o
   2   0   2      817.66      746.32     16.35 o
   3   0   2    20023.28    20742.95    303.57 o
   4   0   2    35069.55    33101.80    502.34 o
   5   0   2     3550.96     3259.39     62.31 o
   6   0   2      230.65      281.86     26.47 o
   7   0   2     7433.68     7224.80    138.84 o
   8   0   2    14373.18    14753.50    326.35 o
   9   0   2      574.59      564.54     38.48 o
  10   0   2      527.00      538.21     50.73 o
  11   0   2     2598.92     2211.04     94.47 o
  12   0   2     6084.34     6707.85    391.10 o
  13   0   2      852.40      971.12    143.08 o
 -14   1   2      473.82      605.28    146.88 o
 -13   1   2       69.83      133.77     58.99 o
 -12   1   2     6258.58     6275.61    224.23 o
 -11   1   2     9642.44    10049.97    259.64 o
 -10   1   2       73.98       51.41     29.24 o
  -9   1   2       56.04       83.99     41.45 o
  -8   1   2     9095.73     9413.39    183.94 o
  -7   1   2    42902.39    41851.59    645.37 o
  -6   1   2    14946.08    14604.99    236.99 o
  -5   1   2     8240.78     8151.55    140.77 o
  -4   1   2    11995.08    11515.63    195.87 o
  -3   1   2   159479.56   160079.86   2532.67 o
  -2   1   2     1540.20     1729.87     31.88 o
  -1   1   2      101.46      102.45     14.17 o
   0   1   2     4972.41     4775.55     98.44 o
   1   1   2     2377.21     2698.46     43.78 o
   2   1   2      956.55     1014.98     19.74 o
   3   1   2    10784.97    10614.82    141.70 o
   4   1   2     3789.52     3787.55     62.34 o
   5   1   2     4988.68     4520.33     72.81 o
   6   1   2     8771.59     9112.00    167.78 o
   7   1   2     7905.26     7755.75    146.17 o
   8   1   2     8165.24     8544.78    198.09 o
   9   1   2        3.95       24.60     34.93 o
  10   1   2      362.96      240.51     38.84 o
  11   1   2      922.61      893.38     60.08 o
  12   1   2     4488.50     4656.48    321.24 o
  13   1   2      448.49      465.32    173.81 o
 -15   2   2      697.04      658.57    151.12 o
 -14   2   2      517.72      797.44    152.85 o
 -13   2   2      754.70      837.70     77.48 o
 -12   2   2     1116.36      938.03     53.83 o
 -11   2   2     7850.93     7674.16    220.98 o
 -10   2   2      823.99      682.19     43.58 o
  -9   2   2     1206.65     1343.50     48.75 o
  -8   2   2     9415.11     9486.89    206.34 o
  -7   2   2    30403.84    30507.39    499.23 o
  -6   2   2     3292.29     3364.53     66.91 o
  -5   2   2     6026.87     5271.16     87.13 o
  -4   2   2    13813.90    13114.04    214.81 o
  -3   2   2    86766.50    85732.88   1437.75 o
  -2   2   2    34057.16    34373.96    603.93 o
  -1   2   2      547.16      558.48     12.23 o
   0   2   2    11180.01    11818.99    196.08 o
   1   2   2    41683.72    38616.11    589.05 o
   2   2   2    22430.53    23905.25    337.91 o
   3   2   2     3701.30     4104.71     62.48 o
   4   2   2     6366.11     6829.83    105.38 o
   5   2   2    18630.75    17646.72    248.50 o
   6   2   2    12348.25    11991.08    210.67 o
   7   2   2        9.39       26.92     20.50 o
   8   2   2      910.84      803.65     46.07 o
   9   2   2     5738.76     5715.14    158.20 o
  10   2   2     6293.46     6268.15    219.49 o
  11   2   2        6.87      -28.13     74.31 o
  12   2   2      524.18      301.59    106.11 o
 -15   3   2      149.34       -3.72    114.11 o
 -14   3   2     5306.35     5670.08    328.53 o
 -13   3   2     5405.60     5543.49    242.43 o
 -12   3   2      279.03      334.17     47.65 o
 -11   3   2      175.71      215.45     60.72 o
 -10   3   2     5911.32     5842.38    167.47 o
  -9   3   2    20786.55    21428.47    433.39 o
  -8   3   2       78.69       23.05     34.84 o
  -7   3   2     3230.40     3274.26     64.94 o
  -6   3   2     8419.99     8247.36    132.08 o
  -5   3   2    42244.80    40275.85    597.46 o
  -4   3   2      436.45      425.17     20.79 o
  -3   3   2    10592.39    10614.08    180.83 o
  -2   3   2    24900.88    25542.04    449.50 o
  -1   3   2    22825.86    23850.53    371.89 o
   0   3   2     6893.05     6741.62    121.21 o
   1   3   2     7130.68     6904.50    111.04 o
   2   3   2    11047.38    11243.48    166.89 o
   3   3   2      138.63      214.48     15.04 o
   4   3   2      414.98      482.16     22.04 o
   5   3   2    14849.20    15059.32    276.03 o
   6   3   2     5111.96     5186.05    104.86 o
   7   3   2     1845.50     1682.02     54.47 o
   8   3   2      292.33      255.09     33.47 o
   9   3   2     7164.18     7781.53    232.20 o
  10   3   2     5754.08     5952.43    263.48 o
  11   3   2       67.07       79.27     92.33 o
  12   3   2      460.92      255.20    105.11 o
 -15   4   2       32.37       19.74    117.25 o
 -14   4   2     4603.24     4300.46    233.71 o
 -13   4   2     2156.92     2029.49    106.98 o
 -12   4   2      793.59      800.19     59.99 o
 -11   4   2       40.58       73.18     45.80 o
 -10   4   2    15866.65    14982.85    366.90 o
  -9   4   2    14629.26    15670.50    326.59 o
  -8   4   2       10.90       85.90     18.23 o
  -7   4   2      876.16      971.13     33.49 o
  -6   4   2    32020.85    32180.79    509.57 o
  -5   4   2    53273.11    54802.96    847.20 o
  -4   4   2      110.49      192.46     19.57 o
  -3   4   2      360.08      324.81     13.46 o
  -2   4   2     6301.55     5957.42    108.60 o
  -1   4   2    33164.20    34148.54    566.49 o
   0   4   2    17569.46    18516.30    307.96 o
   1   4   2      334.23      437.43     21.44 o
   2   4   2     8574.83     8595.43    133.95 o
   3   4   2    20713.46    20656.92    291.09 o
   4   4   2    13093.87    13174.90    220.99 o
   5   4   2      699.35      781.36     29.47 o
   6   4   2      557.96      613.00     39.24 o
   7   4   2    14206.86    14332.45    334.35 o
   8   4   2     4734.20     4591.57    137.36 o
   9   4   2      622.02      598.06     48.56 o
  10   4   2      565.08      478.22     58.73 o
  11   4   2     1100.48      883.44    128.18 o
 -16   5   2     2315.52     2332.19    357.34 o
 -15   5   2      581.35      399.23    150.82 o
 -14   5   2      257.48      341.09    109.08 o
 -13   5   2      239.89      302.23     83.91 o
 -12   5   2     7629.39     7653.61    256.05 o
 -11   5   2    10552.13    10546.68    313.13 o
 -10   5   2     2218.21     1862.01     66.33 o
  -9   5   2      388.22      475.15     31.43 o
  -8   5   2    17220.85    17630.79    320.10 o
  -7   5   2    14307.39    13746.13    218.48 o
  -6   5   2     2092.55     2413.69     51.86 o
  -5   5   2    11863.02    11236.76    173.35 o
  -4   5   2     9708.59     8823.78    163.21 o
  -3   5   2     5203.51     4669.51     89.80 o
  -2   5   2     2478.09     2284.24     44.92 o
  -1   5   2     5222.59     4829.75     96.70 o
   0   5   2     2911.78     3355.43     60.22 o
   1   5   2     5066.20     4980.20     90.31 o
   2   5   2      492.33      393.81     21.50 o
   3   5   2    13920.87    13891.14    221.25 o
   4   5   2      973.99     1012.81     35.22 o
   5   5   2      625.53      695.45     32.37 o
   6   5   2       65.76       78.93     29.28 o
   7   5   2     8505.30     9173.58    242.69 o
   8   5   2     2783.84     2786.97    101.66 o
   9   5   2      523.11      342.17     54.05 o
  10   5   2       30.11       44.19     61.56 o
 -16   6   2     2563.90     2100.61    263.22 o
 -15   6   2      349.02      214.55    138.82 o
 -14   6   2      829.57      670.14     93.63 o
 -13   6   2     1559.23     1439.09     86.19 o
 -12   6   2     8100.85     8360.85    253.99 o
 -11   6   2     4399.89     3894.96    127.77 o
 -10   6   2       50.55       30.22     25.33 o
  -9   6   2      121.37      151.51     29.14 o
  -8   6   2    17156.42    16332.91    318.24 o
  -7   6   2    11896.45    12500.91    229.88 o
  -6   6   2     3214.04     3595.76     65.80 o
  -5   6   2      165.47      135.41     21.73 o
  -4   6   2    25968.13    25575.72    472.61 o
  -3   6   2    32470.30    33689.69    651.95 o
  -2   6   2      203.94      177.40     15.95 o
  -1   6   2      179.68      193.83     27.50 o
   0   6   2    13505.95    13814.62    214.99 o
   1   6   2    17061.87    17057.39    333.44 o
   2   6   2     1006.00     1070.03     31.06 o
   3   6   2      183.90      215.04     22.67 o
   4   6   2     2508.03     2331.15     58.52 o
   5   6   2    13204.93    13446.50    292.83 o
   6   6   2      694.41      615.15     36.60 o
   7   6   2     1129.13     1334.96     60.33 o
   8   6   2       13.04       31.51     40.65 o
   9   6   2     2955.97     3484.80    249.88 o
  10   6   2      428.94      191.02    139.32 o
 -16   7   2      414.43      173.96    255.48 o
 -15   7   2      958.47     1368.49    172.18 o
 -14   7   2     5307.90     6123.84    323.32 o
 -13   7   2      231.05      156.24     43.04 o
 -12   7   2     3442.62     3503.02    120.87 o
 -11   7   2      519.51      548.18     36.13 o
 -10   7   2     8310.44     8770.14    209.57 o
  -9   7   2      178.98      146.22     33.48 o
  -8   7   2     2721.44     2802.86     66.99 o
  -7   7   2      160.60      236.84     28.28 o
  -6   7   2     2963.04     3092.06     67.82 o
  -5   7   2      635.95      533.68     25.57 o
  -4   7   2     6301.19     6305.79    116.37 o
  -3   7   2     5223.46     5286.12     92.90 o
  -2   7   2     1156.35     1154.26     30.18 o
  -1   7   2     2362.09     2540.99     59.21 o
   0   7   2     8377.33     7960.32    154.50 o
   1   7   2    14212.58    14855.11    285.51 o
   2   7   2     1041.42     1098.81     32.72 o
   3   7   2      557.55      566.61     27.34 o
   4   7   2     5416.70     5280.33    146.80 o
   5   7   2     8691.35     8876.08    238.48 o
   6   7   2      452.68      462.87     62.28 o
   7   7   2      674.17      572.93     50.78 o
   8   7   2      768.35      690.20     85.70 o
   9   7   2     2773.34     2958.59    361.88 o
 -16   8   2       87.69      247.89    153.30 o
 -15   8   2     2465.60     2128.54    181.05 o
 -14   8   2     6714.91     7038.15    382.23 o
 -13   8   2      558.68      406.29     53.36 o
 -12   8   2      229.30      162.61     46.39 o
 -11   8   2      803.38      686.13     44.26 o
 -10   8   2    15364.87    15423.71    354.03 o
  -9   8   2     3426.40     3579.60     96.30 o
  -8   8   2      135.82       29.61     40.56 o
  -7   8   2     2188.53     1997.32     56.97 o
  -6   8   2    11102.30    10842.98    237.49 o
  -5   8   2    11067.73    11896.39    272.21 o
  -4   8   2      426.38      399.76     39.99 o
  -3   8   2     1628.24     1584.52     46.65 o
  -2   8   2    16691.58    17461.38    414.35 o
  -1   8   2     8921.51     9228.50    201.90 o
   0   8   2       69.16       46.80     31.40 o
   1   8   2      790.05      830.99     33.51 o
   2   8   2     7430.90     7392.44    157.98 o
   3   8   2     6228.63     6135.86    154.88 o
   4   8   2       50.14       56.74     30.54 o
   5   8   2      604.33      700.94     41.96 o
   6   8   2      868.64      856.90     91.22 o
   7   8   2     2290.34     2525.74    160.63 o
   8   8   2        1.45      212.01    105.37 o
 -16   9   2     1427.24     1392.68    191.57 o
 -15   9   2      217.62       72.80     93.75 o
 -14   9   2     1640.68     1450.06    105.99 o
 -13   9   2      821.96      848.86     71.31 o
 -12   9   2     3371.26     3212.01    115.05 o
 -11   9   2      591.88      558.11     48.61 o
 -10   9   2     3655.12     3710.28    105.30 o
  -9   9   2       96.05      114.63     40.55 o
  -8   9   2     2080.25     1987.14     71.78 o
  -7   9   2      174.53      178.42     53.94 o
  -6   9   2     6602.66     6597.66    129.82 o
  -5   9   2     4293.70     4294.69    101.51 o
  -4   9   2      901.53      814.00     34.83 o
  -3   9   2      162.62      175.63     34.66 o
  -2   9   2    10170.79    10363.89    225.43 o
  -1   9   2     5052.48     4778.65    111.98 o
   0   9   2      877.30      862.91     37.29 o
   1   9   2      330.01      333.46     34.18 o
   2   9   2     8120.78     8019.11    201.03 o
   3   9   2     8247.49     8124.72    217.02 o
   4   9   2      215.66      267.88     31.09 o
   5   9   2      141.78       95.22     62.61 o
   6   9   2     3251.56     3131.20    218.30 o
   7   9   2     3274.37     3240.37    439.60 o
 -16  10   2     2473.44     2258.97    606.39 o
 -15  10   2      153.17      156.39    115.23 o
 -14  10   2       52.80      -67.99     67.99 o
 -13  10   2     4317.27     4342.45    205.32 o
 -12  10   2     7582.41     7744.53    269.03 o
 -11  10   2      819.64      771.94     49.26 o
 -10  10   2       38.79       53.31     37.84 o
  -9  10   2     4097.20     4083.55    125.00 o
  -8  10   2     9196.24     8978.63    227.55 o
  -7  10   2      684.40      656.38     34.66 o
  -6  10   2       65.37       51.43     20.22 o
  -5  10   2     3523.88     3572.39     97.87 o
  -4  10   2    11810.69    12011.13    346.74 o
  -3  10   2      910.34      920.35     43.00 o
  -2  10   2     1119.25     1111.51     40.65 o
  -1  10   2      269.84      341.35     40.84 o
   0  10   2     8500.79     9319.54    243.09 o
   1  10   2     3054.13     2926.08     95.61 o
   2  10   2     2264.47     2373.73     75.33 o
   3  10   2      216.78      153.40     82.38 o
   4  10   2     1997.69     2024.98    126.19 o
   5  10   2      807.46      730.15    127.95 o
   6  10   2      168.60      293.21    116.12 o
 -15  11   2     1320.07     1385.00    174.87 o
 -14  11   2      487.46      292.55    141.99 o
 -13  11   2     1846.17     1924.34    119.26 o
 -12  11   2     1310.15     1261.85     76.89 o
 -11  11   2       12.77      -57.71     57.71 o
 -10  11   2       29.67      -24.03     49.30 o
  -9  11   2      848.45      953.66     56.58 o
  -8  11   2     2840.25     2950.15     89.32 o
  -7  11   2      386.44      336.00     35.29 o
  -6  11   2      131.30      125.26     34.02 o
  -5  11   2     3543.70     3853.78    119.77 o
  -4  11   2     9148.83     9385.77    262.63 o
  -3  11   2       71.06      141.07     36.33 o
  -2  11   2      677.00      584.55     39.83 o
  -1  11   2     1848.31     1793.03     67.53 o
   0  11   2     9981.37    10396.60    294.58 o
   1  11   2     3743.93     3758.98    137.23 o
   2  11   2       49.12       86.67     44.37 o
   3  11   2       75.93      173.97    160.69 o
   4  11   2     3885.54     3455.52    356.06 o
   5  11   2     1328.12     1570.98    232.56 o
 -15  12   2     3390.28     3199.32    371.16 o
 -14  12   2     1272.67     1164.27    166.39 o
 -13  12   2       82.57      -53.96     53.96 o
 -12  12   2      456.91      405.70     59.50 o
 -11  12   2     4740.33     4508.10    176.92 o
 -10  12   2     5399.96     5448.68    187.28 o
  -9  12   2       69.32       56.73     51.19 o
  -8  12   2        0.43        5.23     25.57 o
  -7  12   2     2336.52     2343.38     92.40 o
  -6  12   2     3568.79     3496.35    110.39 o
  -5  12   2      114.33      134.71     35.73 o
  -4  12   2      582.55      629.65     57.59 o
  -3  12   2     2372.86     2685.90    100.23 o
  -2  12   2     3495.84     3571.35    118.23 o
  -1  12   2       12.88        5.23     41.33 o
   0  12   2     1473.37     1399.43     69.23 o
   1  12   2       50.76        3.60     68.21 o
   2  12   2     1882.59     1754.27    161.39 o
   3  12   2       59.10       60.95    151.86 o
 -14  13   2      122.05      -63.19     87.42 o
 -13  13   2      280.38      468.49     77.95 o
 -12  13   2       10.69       47.23    127.17 o
 -11  13   2     2697.82     2536.17    134.84 o
 -10  13   2     3017.35     2832.12    115.06 o
  -9  13   2       22.59      156.13     41.15 o
  -8  13   2       52.20      115.02     46.38 o
  -7  13   2     5315.60     5738.54    221.25 o
  -6  13   2     3994.26     3931.63    153.18 o
  -5  13   2       22.20       22.73     44.75 o
  -4  13   2       25.43       74.50     52.58 o
  -3  13   2     5328.76     5638.00    214.79 o
  -2  13   2     5127.02     4998.78    247.22 o
  -1  13   2      153.20      124.56     51.87 o
   0  13   2      102.54      209.20    136.03 o
   1  13   2     1362.10     1330.26    220.54 o
   2  13   2     3726.58     3681.20    428.62 o
 -13  14   2     2760.50     2675.38    274.11 o
 -12  14   2     1519.06     1033.30    150.35 o
 -11  14   2        3.40       25.72     89.04 o
 -10  14   2       23.66      -17.91     55.82 o
  -9  14   2     4277.57     4636.26    245.48 o
  -8  14   2      826.96      684.97     65.84 o
  -7  14   2      800.32      982.20     83.74 o
  -6  14   2       31.05      -65.20     90.46 o
  -5  14   2     1734.51     1736.01    113.27 o
  -4  14   2      525.04      507.99     59.34 o
  -3  14   2     1710.24     1819.75    129.52 o
  -2  14   2     1118.72      909.08    143.38 o
  -1  14   2      247.77      285.64    115.42 o
   0  14   2      770.06      496.11    181.30 o
 -12  15   2      594.35      208.00    108.30 o
 -11  15   2       27.07      107.03     80.91 o
 -10  15   2      443.28      356.12     71.87 o
  -9  15   2     5642.23     5713.76    326.46 o
  -8  15   2     2172.87     2493.68    198.64 o
  -7  15   2        2.56      -64.32     64.32 o
  -6  15   2      718.83      784.91    109.60 o
  -5  15   2     5526.15     5549.67    461.42 o
  -4  15   2     3430.82     3464.67    330.62 o
  -3  15   2       55.51      -74.70    141.07 o
  -2  15   2      319.00      410.72    107.13 o
 -10  16   2       83.48        9.97     98.71 o
  -9  16   2      994.33     1143.92    151.27 o
  -8  16   2       24.34      -75.88     86.03 o
  -7  16   2     1073.99     1142.26    201.94 o
  -6  16   2       20.32      182.95    107.54 o
  -5  16   2     1090.37     1037.01    167.48 o
   3 -16   3      129.96     -102.64    126.24 o
   4 -16   3      221.34      549.49    213.91 o
   5 -16   3     2498.23     2201.45    254.53 o
   6 -16   3     2680.66     3033.67    275.07 o
   7 -16   3      292.41      349.78     90.27 o
   8 -16   3      140.45      118.74    172.63 o
   9 -16   3     3140.81     2835.48    365.73 o
  10 -16   3     4775.71     4762.27    484.74 o
   1 -15   3      168.81      132.47    187.50 o
   2 -15   3       13.26     -112.89    282.53 o
   3 -15   3     1050.86      972.01    166.84 o
   4 -15   3      238.53      326.31     75.87 o
   5 -15   3      446.44      387.38     96.34 o
   6 -15   3      475.95      348.44    121.77 o
   7 -15   3      380.55      275.11     71.37 o
   8 -15   3       84.28       -6.89     74.92 o
   9 -15   3     1192.30      965.41    138.89 o
  10 -15   3     2462.38     2676.17    265.20 o
  11 -15   3       10.65      -44.19     96.47 o
  12 -15   3      290.20      319.05    189.36 o
  -1 -14   3     2998.43     2832.88    366.29 o
   0 -14   3     2030.24     2069.60    226.86 o
   1 -14   3       37.86      172.28     73.03 o
   2 -14   3     1476.08     1442.85    107.71 o
   3 -14   3     5417.21     5301.82    254.93 o
   4 -14   3     3434.67     3492.77    180.73 o
   5 -14   3      672.90      595.41     68.18 o
   6 -14   3     1270.48      949.26     57.79 o
   7 -14   3     9506.21     9759.04    376.09 o
   8 -14   3     6895.92     7393.11    369.52 o
   9 -14   3       54.88       90.83     64.23 o
  10 -14   3       59.14      133.32     69.96 o
  11 -14   3     3492.70     3334.37    206.49 o
  12 -14   3     4544.24     5039.10    406.36 o
  13 -14   3      118.14      251.91    183.03 o
  -3 -13   3     2105.85     1744.17    276.95 o
  -2 -13   3      130.43       84.03    136.08 o
  -1 -13   3       29.69       90.53     95.47 o
   0 -13   3       10.43      -68.76     72.17 o
   1 -13   3      866.51      864.10     50.82 o
   2 -13   3       20.28       55.45     45.03 o
   3 -13   3     1944.84     2094.90    100.60 o
   4 -13   3      251.05      386.63     39.30 o
   5 -13   3      641.92      637.61     41.58 o
   6 -13   3      172.47      200.47     33.91 o
   7 -13   3     7532.71     7173.02    226.40 o
   8 -13   3     3841.95     3511.48    144.49 o
   9 -13   3      791.35      678.82     55.70 o
  10 -13   3       65.34       25.84     49.23 o
  11 -13   3     6326.59     6028.08    296.98 o
  12 -13   3     5731.11     6121.95    352.20 o
  13 -13   3      300.86      190.34    153.92 o
  14 -13   3       57.13      164.90    115.48 o
  -4 -12   3     2299.99     2414.75    282.85 o
  -3 -12   3     4764.04     4504.32    325.44 o
  -2 -12   3      752.35      544.94    100.21 o
  -1 -12   3     2210.28     2081.15    109.74 o
   0 -12   3     6944.53     7057.70    253.46 o
   1 -12   3     6297.11     6263.98    200.78 o
   2 -12   3     2401.93     2417.79     80.98 o
   3 -12   3      876.01      877.63     44.47 o
   4 -12   3     2596.82     2342.32     73.45 o
   5 -12   3    13322.81    13594.66    426.01 o
   6 -12   3     4147.25     4272.19    131.90 o
   7 -12   3      413.62      496.12     57.42 o
   8 -12   3     2036.68     2032.82     86.63 o
   9 -12   3     8657.01     8759.76    313.90 o
  10 -12   3     3134.75     3495.84    166.09 o
  11 -12   3      136.85       34.21     64.69 o
  12 -12   3        7.75       -3.25     46.24 o
  13 -12   3     1512.86     1462.64    115.38 o
  14 -12   3      673.19      379.90    172.91 o
  -6 -11   3      635.86      486.08    150.73 o
  -5 -11   3      759.69      707.41    152.12 o
  -4 -11   3      170.30      171.96     85.55 o
  -3 -11   3      204.63      267.00     65.50 o
  -2 -11   3       89.32      163.07     60.97 o
  -1 -11   3       67.31      106.78     44.33 o
   0 -11   3      457.53      506.05     31.49 o
   1 -11   3     4901.79     5260.06    153.00 o
   2 -11   3       24.31       41.59     27.55 o
   3 -11   3       13.10       94.05     29.58 o
   4 -11   3     4921.58     4690.82    122.95 o
   5 -11   3    15672.10    15522.61    445.78 o
   6 -11   3     6219.16     6365.58    171.50 o
   7 -11   3      114.46       94.16     34.36 o
   8 -11   3     4677.51     4474.38    146.93 o
   9 -11   3    16730.86    16663.89    497.85 o
  10 -11   3     2585.65     2617.47    110.52 o
  11 -11   3      156.24      126.00     46.56 o
  12 -11   3     1287.69     1216.06     75.62 o
  13 -11   3     6059.73     6551.21    364.69 o
  14 -11   3     2308.60     2388.20    256.95 o
  15 -11   3      478.17      718.17    184.30 o
  -7 -10   3      381.78      167.22    244.66 o
  -6 -10   3     4822.44     4577.45    469.19 o
  -5 -10   3     3923.69     4202.54    223.86 o
  -4 -10   3      492.41      525.62     63.26 o
  -3 -10   3     1170.95     1132.92     89.08 o
  -2 -10   3    13379.83    13670.52    455.29 o
  -1 -10   3     6609.54     6407.72    184.42 o
   0 -10   3     6037.27     6332.05    138.39 o
   1 -10   3     2740.37     2561.92     65.82 o
   2 -10   3    13372.36    13534.30    306.74 o
   3 -10   3    19332.94    19638.76    635.97 o
   4 -10   3      500.39      610.39     33.43 o
   5 -10   3     1079.78     1021.66     44.97 o
   6 -10   3     3888.97     4066.85    114.37 o
   7 -10   3    12890.58    13449.82    380.27 o
   8 -10   3       55.93      147.56     34.45 o
   9 -10   3     6083.71     5994.21    189.31 o
  10 -10   3       10.00       71.25     47.61 o
  11 -10   3     3491.76     3645.07    139.67 o
  12 -10   3      179.43       96.42     59.20 o
  13 -10   3     1755.26     1682.26    103.03 o
  14 -10   3      208.95      137.59     82.62 o
  15 -10   3      328.65      109.37    198.13 o
  -8  -9   3     1136.78      989.78    164.83 o
  -7  -9   3      244.15       82.15     82.68 o
  -6  -9   3     1104.68     1009.66     96.01 o
  -5  -9   3      386.54      185.62     80.79 o
  -4  -9   3       74.22       89.09     52.20 o
  -3  -9   3      430.99      432.79     60.38 o
  -2  -9   3     9681.65     9675.94    288.48 o
  -1  -9   3     3425.83     3404.33     97.42 o
   0  -9   3      146.35      139.41     20.65 o
   1  -9   3      505.75      545.10     28.35 o
   2  -9   3    27337.17    28379.20    604.84 o
   3  -9   3    16841.42    17392.21    416.97 o
   4  -9   3      801.75      724.50     35.54 o
   5  -9   3      420.56      487.88     32.95 o
   6  -9   3    18346.47    18713.40    429.91 o
   7  -9   3    35927.27    37733.50   1025.00 o
   8  -9   3     7502.02     7150.66    199.78 o
   9  -9   3     1366.39     1271.62     53.89 o
  10  -9   3     9378.43     9327.65    260.85 o
  11  -9   3    15004.03    15397.36    478.50 o
  12  -9   3     2508.01     2490.85    113.33 o
  13  -9   3        0.14       -7.34     42.86 o
  14  -9   3     1644.95     1760.41    149.78 o
  15  -9   3     3493.53     3702.56    372.56 o
  -9  -8   3     1412.59     1566.57    258.07 o
  -8  -8   3     5538.05     6074.89    462.77 o
  -7  -8   3     3308.23     3280.28    177.26 o
  -6  -8   3      742.04      713.34     67.96 o
  -5  -8   3     3863.23     3873.19    143.72 o
  -4  -8   3     8400.61     8836.75    258.28 o
  -3  -8   3     7398.90     7237.70    189.88 o
  -2  -8   3     1888.61     1732.73     74.29 o
  -1  -8   3     4279.35     4129.32     98.05 o
   0  -8   3    23648.21    23456.64    491.51 o
   1  -8   3    19226.04    19629.72    383.66 o
   2  -8   3     2477.90     2425.63     63.88 o
   3  -8   3      183.21      274.96     21.65 o
   4  -8   3    22478.57    22502.30    501.70 o
   5  -8   3    12649.90    12500.50    322.36 o
   6  -8   3      948.26      695.23     32.69 o
   7  -8   3     2879.63     2837.82     75.11 o
   8  -8   3      785.98      870.22     42.72 o
   9  -8   3     1267.30     1406.18     56.50 o
  10  -8   3     3208.99     3167.92    105.30 o
  11  -8   3     3237.95     3448.46    115.39 o
  12  -8   3       78.05      141.89     51.60 o
  13  -8   3      623.60      577.00     58.94 o
  14  -8   3     1223.24     1295.68    134.05 o
  15  -8   3     3118.34     2977.11    296.02 o
 -10  -7   3      338.62      271.29    373.36 o
  -9  -7   3      214.15      252.54    139.84 o
  -8  -7   3     1900.04     1554.41    112.37 o
  -7  -7   3      112.30      105.80     54.69 o
  -6  -7   3      619.52      507.53     47.80 o
  -5  -7   3     1591.62     1702.89     70.86 o
  -4  -7   3    10609.09    10893.28    277.72 o
  -3  -7   3     3778.31     3854.40    112.60 o
  -2  -7   3      647.42      776.76     45.44 o
  -1  -7   3    13423.44    14126.32    311.11 o
   0  -7   3    32078.68    32284.74    636.03 o
   1  -7   3    35560.71    36342.97    599.67 o
   2  -7   3      506.76      380.95     21.43 o
   3  -7   3     9494.67     9960.30    198.67 o
   4  -7   3    50376.02    50037.77    965.23 o
   5  -7   3    30216.92    29072.49    623.47 o
   6  -7   3     1050.57     1006.51     35.96 o
   7  -7   3     2923.03     3076.25     78.14 o
   8  -7   3    23234.31    23584.24    494.08 o
   9  -7   3    17089.47    17501.76    400.47 o
  10  -7   3     1679.28     1582.19     59.90 o
  11  -7   3     1340.24     1332.03     59.88 o
  12  -7   3     4548.46     4082.61    148.61 o
  13  -7   3     6258.85     6543.57    250.13 o
  14  -7   3      165.08       93.53    119.45 o
  15  -7   3      280.60      275.83    110.93 o
 -10  -6   3     4385.20     4552.44    526.39 o
  -9  -6   3      273.96      359.76     80.93 o
  -8  -6   3      859.88      757.22     77.26 o
  -7  -6   3     6290.25     6545.59    216.88 o
  -6  -6   3     9996.21    10414.01    292.99 o
  -5  -6   3     2221.38     2105.02     71.44 o
  -4  -6   3      182.92      307.92     50.56 o
  -3  -6   3     6560.03     6771.15    173.60 o
  -2  -6   3    34708.05    34963.03    833.37 o
  -1  -6   3     1796.73     1613.97     43.34 o
   0  -6   3     3277.16     3206.60     62.59 o
   1  -6   3     1762.17     2115.20     40.95 o
   2  -6   3    43506.47    42354.07    769.41 o
   3  -6   3     2698.39     2637.89     63.45 o
   4  -6   3    19345.68    18839.54    371.45 o
   5  -6   3      339.57      263.04     41.05 o
   6  -6   3     4136.13     3864.93     77.46 o
   7  -6   3      175.59      271.25     25.96 o
   8  -6   3     4822.07     4156.01     94.45 o
   9  -6   3     3204.95     2928.54     81.27 o
  10  -6   3      147.17      104.77     30.95 o
  11  -6   3      375.45      437.31     56.25 o
  12  -6   3     3729.49     3860.68    137.61 o
  13  -6   3     4232.54     4411.41    195.40 o
  14  -6   3      199.25       71.03    193.67 o
  15  -6   3       69.64      369.95    174.58 o
 -11  -5   3     1127.78      959.12    174.16 o
 -10  -5   3     1054.07     1135.92    106.91 o
  -9  -5   3        4.74       52.65     45.70 o
  -8  -5   3       12.18       42.73     22.92 o
  -7  -5   3     6627.20     6600.56    153.99 o
  -6  -5   3     8518.29     8063.24    166.53 o
  -5  -5   3      393.27      325.54     41.91 o
  -4  -5   3       22.57       33.60     32.49 o
  -3  -5   3    17907.01    18393.68    319.03 o
  -2  -5   3    52830.52    54060.17   1128.00 o
  -1  -5   3    10372.87     9801.87    144.53 o
   0  -5   3        4.91       61.87     15.86 o
   1  -5   3    33253.19    37539.31    653.34 o
   2  -5   3   133913.50   131423.31   2622.99 o
   3  -5   3    14557.10    14565.17    296.26 o
   4  -5   3      620.23      640.01     24.66 o
   5  -5   3     5179.11     5083.24     97.96 o
   6  -5   3    41407.48    42254.21    771.59 o
   7  -5   3    10159.49     9637.41    187.83 o
   8  -5   3       70.82       63.61     25.26 o
   9  -5   3     3105.56     3101.40     85.16 o
  10  -5   3     8736.71     9387.70    224.94 o
  11  -5   3     4027.67     4016.65    114.69 o
  12  -5   3       11.27      -48.26     48.26 o
  13  -5   3      251.12      393.24     81.52 o
  14  -5   3     1795.58     1905.18    186.64 o
  15  -5   3     1620.08     1835.80    236.33 o
 -12  -4   3     2065.31     2083.48    254.22 o
 -11  -4   3        4.47      -88.46     88.46 o
 -10  -4   3      515.36      568.79     57.44 o
  -9  -4   3     6683.37     7130.01    210.45 o
  -8  -4   3     4085.23     4311.58    112.96 o
  -7  -4   3        2.85      -29.29     29.29 o
  -6  -4   3      110.92      115.23     24.09 o
  -5  -4   3    11725.57    11673.85    183.74 o
  -4  -4   3    14066.84    13630.58    176.38 o
  -3  -4   3     7011.70     7258.36    118.45 o
  -2  -4   3     6912.75     7670.74    128.57 o
  -1  -4   3    14087.12    13848.09    197.33 o
   0  -4   3    14796.55    15331.58    231.52 o
   1  -4   3       31.59       83.43     10.31 o
   2  -4   3    25570.21    24964.95    510.24 o
   3  -4   3     6432.60     7051.63    153.23 o
   4  -4   3     8373.36     8497.24    170.02 o
   5  -4   3      459.61      515.03     23.87 o
   6  -4   3    13279.34    12506.13    211.45 o
   7  -4   3     1381.62     1203.65     38.58 o
   8  -4   3      137.88      151.88     30.04 o
   9  -4   3     2034.55     1829.92     57.05 o
  10  -4   3    15216.58    15908.67    377.57 o
  11  -4   3     2869.49     2790.89     91.83 o
  12  -4   3       81.77       25.32     54.92 o
  13  -4   3       57.76        9.02     67.25 o
  14  -4   3     5898.20     6212.11    407.21 o
  15  -4   3     3009.21     3221.98    343.71 o
 -12  -3   3     1147.70     1162.76    309.85 o
 -11  -3   3       45.94       25.00     59.66 o
 -10  -3   3      671.94      596.52     53.10 o
  -9  -3   3    11003.74    11107.78    277.34 o
  -8  -3   3     7001.09     7261.62    162.31 o
  -7  -3   3       24.28       61.17     26.07 o
  -6  -3   3     3325.18     3363.79     66.84 o
  -5  -3   3    39202.45    38937.22    598.85 o
  -4  -3   3    27739.24    26511.49    336.38 o
  -3  -3   3      294.90      254.35     15.67 o
  -2  -3   3       40.33      109.70     10.06 o
  -1  -3   3   101364.16   101420.95   1718.29 o
   0  -3   3    52976.89    53382.35    934.70 o
   1  -3   3    15017.31    15074.01    264.04 o
   2  -3   3      275.35      187.67     10.78 o
   3  -3   3    57761.39    57130.88   1124.93 o
   4  -3   3    47323.46    47964.81    915.50 o
   5  -3   3     1363.56     1280.07     32.60 o
   6  -3   3       76.84      178.38     28.94 o
   7  -3   3     7319.52     7506.29    145.70 o
   8  -3   3    13721.53    13615.42    252.38 o
   9  -3   3      528.09      471.40     45.69 o
  10  -3   3     1043.38     1121.28     49.44 o
  11  -3   3      379.14      315.11     35.98 o
  12  -3   3     6098.45     5907.91    245.54 o
  13  -3   3      839.53      843.78    116.96 o
  14  -3   3     1239.38     1166.49    153.10 o
 -13  -2   3        2.59     -126.33    126.33 o
 -12  -2   3     1239.38     1401.84    108.31 o
 -11  -2   3     3203.35     3177.27    132.07 o
 -10  -2   3      154.54      161.19     36.45 o
  -9  -2   3     1116.85      909.34     41.49 o
  -8  -2   3      552.99      483.62     35.26 o
  -7  -2   3    12419.39    13094.91    242.31 o
  -6  -2   3     2258.71     1904.80     47.23 o
  -5  -2   3    12074.61    12258.16    165.79 o
  -4  -2   3    13960.96    13869.32    181.95 o
  -3  -2   3    15065.50    13522.04    177.38 o
  -2  -2   3     6115.14     5608.05     78.32 o
  -1  -2   3     4470.18     3947.46     55.75 o
   0  -2   3    27562.70    28849.32    444.07 o
   1  -2   3     5345.58     5115.35    107.39 o
   2  -2   3    11357.31    11164.68    194.43 o
   3  -2   3     8538.63     8374.58    152.48 o
   4  -2   3    16112.65    15035.83    261.88 o
   5  -2   3      165.79      141.21     22.58 o
   6  -2   3     4066.21     4263.81     77.43 o
   7  -2   3     7686.16     7752.98    157.86 o
   8  -2   3    13666.12    13256.92    247.11 o
   9  -2   3     2000.33     2006.81     60.68 o
  10  -2   3      117.87      141.66     33.58 o
  11  -2   3      860.67      908.76     51.62 o
  12  -2   3     7522.77     7943.69    290.61 o
  13  -2   3     2745.44     2869.29    209.61 o
  14  -2   3      183.81       64.17    108.52 o
 -14  -1   3      236.04       -8.83    184.47 o
 -13  -1   3       22.99      -46.64    161.93 o
 -12  -1   3     2508.85     2646.42    152.09 o
 -11  -1   3    10624.07    10649.04    334.75 o
 -10  -1   3     1439.04     1315.55     55.79 o
  -9  -1   3       12.03       66.70     33.69 o
  -8  -1   3     8134.08     7853.60    145.44 o
  -7  -1   3    52144.61    54317.09    915.27 o
  -6  -1   3     5687.83     5351.83     86.49 o
  -5  -1   3      226.37      339.69     16.72 o
  -4  -1   3    12987.44    12970.16    186.97 o
  -3  -1   3    41612.07    39198.84    525.21 o
  -2  -1   3    41339.10    42307.70    593.98 o
  -1  -1   3     2843.35     2862.88     41.66 o
   0  -1   3     1146.09     1100.08     31.43 o
   1  -1   3    14003.14    13803.52    266.21 o
   2  -1   3    68893.62    68948.87   1226.28 o
   3  -1   3      664.69      839.48     23.78 o
   4  -1   3     1592.27     1601.52     32.71 o
   5  -1   3     9760.25     9804.66    157.83 o
   6  -1   3    13203.22    13844.50    223.27 o
   7  -1   3      472.84      439.91     31.15 o
   8  -1   3     3171.10     3133.78     79.13 o
   9  -1   3     2026.79     2023.77     70.59 o
  10  -1   3     7680.06     7636.60    208.32 o
  11  -1   3       73.01       89.44     66.64 o
  12  -1   3     2576.93     2784.26    144.13 o
  13  -1   3        4.38     -124.77    124.77 o
  14  -1   3     1789.21     1327.48    192.79 o
 -14   0   3     1498.48     1684.13    215.71 o
 -13   0   3     1092.49     1381.47    120.49 o
 -12   0   3       81.56       52.53     46.25 o
 -11   0   3      919.73      785.95     64.74 o
 -10   0   3     2963.55     3092.63     96.70 o
  -9   0   3     3880.37     3474.63     99.30 o
  -8   0   3     2535.32     2239.00     60.53 o
  -7   0   3     8885.74     8844.82    165.00 o
  -6   0   3      112.14      212.16     18.62 o
  -5   0   3    20318.93    19991.03    271.88 o
  -4   0   3      434.26      633.57     21.85 o
  -3   0   3    43586.62    41614.47    591.61 o
  -2   0   3      512.50      523.84     14.89 o
  -1   0   3    10492.77     9066.61    152.22 o
   0   0   3     1265.49     1025.31     24.21 o
   1   0   3    15713.44    15446.48    288.71 o
   2   0   3     5624.19     4966.40     74.98 o
   3   0   3     5548.57     5683.98     84.62 o
   4   0   3     1517.10     1633.54     37.76 o
   5   0   3    10446.08     9874.51    165.88 o
   6   0   3    15688.41    15509.64    302.15 o
   7   0   3       10.10       29.58     30.89 o
   8   0   3      248.89      192.57     41.02 o
   9   0   3     5984.69     5989.83    155.98 o
  10   0   3    10797.60    11283.47    320.53 o
  11   0   3       77.57       31.59     54.37 o
  12   0   3     1018.20     1130.62    123.20 o
  13   0   3     1356.41     1197.66    156.50 o
 -14   1   3     3376.85     3387.75    340.67 o
 -13   1   3     4280.53     4503.70    249.14 o
 -12   1   3      783.15      671.22     69.48 o
 -11   1   3     1028.43     1072.60     54.94 o
 -10   1   3    14686.38    15795.48    364.92 o
  -9   1   3    21832.85    21489.21    485.20 o
  -8   1   3      112.37      187.77     25.40 o
  -7   1   3     2434.53     2435.19     63.89 o
  -6   1   3    20482.05    20164.23    321.08 o
  -5   1   3    42520.92    42631.51    763.20 o
  -4   1   3    23656.33    22917.98    396.15 o
  -3   1   3     6489.34     6816.81    113.07 o
  -2   1   3     5037.87     5356.04    102.47 o
  -1   1   3    17208.17    16913.07    288.91 o
   0   1   3      678.28      854.02     26.67 o
   1   1   3      333.68      393.18     11.38 o
   2   1   3     3354.59     3631.92     62.83 o
   3   1   3    19297.69    17819.01    248.46 o
   4   1   3     2971.24     2894.46     48.85 o
   5   1   3     1860.33     1624.46     38.49 o
   6   1   3      498.10      552.04     30.44 o
   7   1   3     6023.71     6073.32    127.10 o
   8   1   3    11776.18    12225.71    281.85 o
   9   1   3     1471.80     1667.17     63.21 o
  10   1   3     3578.31     3577.02    137.41 o
  11   1   3      775.89      747.16     69.33 o
  12   1   3      695.19      571.91    109.63 o
  13   1   3      487.04      431.29    156.95 o
 -15   2   3      391.37      337.24    265.81 o
 -14   2   3      602.77      520.05     83.68 o
 -13   2   3     1248.03     1205.76     86.42 o
 -12   2   3      584.00      627.79     57.53 o
 -11   2   3     4202.67     4311.42    128.67 o
 -10   2   3     7073.36     7281.90    173.29 o
  -9   2   3     7558.02     7376.14    162.57 o
  -8   2   3     3720.06     3533.51     93.15 o
  -7   2   3     9935.67     9897.56    180.51 o
  -6   2   3    13894.24    14087.73    235.81 o
  -5   2   3    26221.05    27570.42    428.19 o
  -4   2   3      958.07      852.68     21.13 o
  -3   2   3     5498.76     4876.49    104.47 o
  -2   2   3     1706.47     1707.19     32.38 o
  -1   2   3    40245.15    39144.71    636.09 o
   0   2   3     6966.96     7745.05    137.34 o
   1   2   3       17.54       49.57     11.14 o
   2   2   3     5463.16     4846.19     84.61 o
   3   2   3    23894.95    22956.21    319.67 o
   4   2   3     1237.25     1157.23     27.06 o
   5   2   3     1314.42     1120.51     30.53 o
   6   2   3      129.17      183.07     29.70 o
   7   2   3    12488.15    12661.01    265.59 o
   8   2   3     7033.69     6702.76    171.95 o
   9   2   3      359.04      321.81     51.08 o
  10   2   3      102.00      101.76     59.01 o
  11   2   3     4208.24     3980.69    218.14 o
  12   2   3     2635.85     2473.16    260.68 o
 -15   3   3     1336.99     1300.42    159.81 o
 -14   3   3       61.35      109.15     76.50 o
 -13   3   3     1036.99     1037.11    116.00 o
 -12   3   3     8932.35     9642.11    288.77 o
 -11   3   3    10155.21    10439.29    281.72 o
 -10   3   3       62.49       60.21     50.72 o
  -9   3   3       29.43       25.96     28.85 o
  -8   3   3    21678.41    20883.16    404.54 o
  -7   3   3    18693.25    18557.15    306.82 o
  -6   3   3      639.89      638.50     27.44 o
  -5   3   3     8570.90     9815.31    159.00 o
  -4   3   3     5228.20     5006.47     87.83 o
  -3   3   3    22428.91    21986.79    410.46 o
  -2   3   3      287.68      296.84     12.26 o
  -1   3   3    12071.24    11338.33    196.37 o
   0   3   3      430.61      413.64     14.29 o
   1   3   3    12620.54    12231.07    201.17 o
   2   3   3      432.57      453.35     16.50 o
   3   3   3    12817.48    12486.80    169.60 o
   4   3   3       35.47       64.57     21.69 o
   5   3   3    10425.32    10116.79    175.31 o
   6   3   3        2.51       18.62     24.04 o
   7   3   3     6018.35     6178.81    145.32 o
   8   3   3     1152.36     1213.36     55.12 o
   9   3   3     1710.52     1868.33     77.96 o
  10   3   3      193.78      -16.20     48.00 o
  11   3   3     2292.75     2483.19    235.42 o
  12   3   3      719.68     1096.45    176.73 o
 -15   4   3       56.69      132.10     89.43 o
 -14   4   3     1032.66     1005.21     92.65 o
 -13   4   3       64.40       33.49     46.47 o
 -12   4   3     6448.62     6332.17    219.36 o
 -11   4   3     1472.36     1433.81     70.84 o
 -10   4   3     2377.70     2393.67     81.37 o
  -9   4   3      543.91      773.22     33.16 o
  -8   4   3    20077.50    20633.51    410.71 o
  -7   4   3     9402.11     9217.98    158.90 o
  -6   4   3      346.08      209.02     23.88 o
  -5   4   3      257.90      316.29     17.71 o
  -4   4   3     4595.90     4105.72     76.08 o
  -3   4   3    24723.58    25238.69    444.79 o
  -2   4   3      392.68      465.67     16.69 o
  -1   4   3     1649.38     1665.62     31.64 o
   0   4   3     8533.02     8281.11    142.78 o
   1   4   3    19475.92    18518.75    286.07 o
   2   4   3     1821.37     1671.87     41.66 o
   3   4   3      401.76      409.02     18.65 o
   4   4   3    11434.01    11404.57    203.27 o
   5   4   3    24832.30    25352.96    462.39 o
   6   4   3     2545.21     2481.10     67.58 o
   7   4   3     2108.89     2251.00     69.88 o
   8   4   3      130.68      156.33     50.08 o
   9   4   3     4248.25     4311.28    160.66 o
  10   4   3     2011.37     1871.91    124.27 o
  11   4   3       19.55      -72.40    217.32 o
 -16   5   3       45.73       28.34    113.07 o
 -15   5   3     1100.15      863.38    103.32 o
 -14   5   3     7099.05     7378.85    478.92 o
 -13   5   3      554.37      648.53     68.66 o
 -12   5   3      907.75      944.33     72.57 o
 -11   5   3     1167.77     1060.98     54.89 o
 -10   5   3    16412.67    17376.27    390.25 o
  -9   5   3     2233.26     2296.90     58.58 o
  -8   5   3     1147.36     1291.17     42.95 o
  -7   5   3      248.48      212.99     20.84 o
  -6   5   3    16752.66    16489.13    266.63 o
  -5   5   3     3925.43     3950.49     70.33 o
  -4   5   3     1128.09     1180.03     32.46 o
  -3   5   3     4145.93     3985.87     68.43 o
  -2   5   3     9679.54     9147.55    171.24 o
  -1   5   3     3560.08     3494.32     62.08 o
   0   5   3     4811.66     4791.99     79.13 o
   1   5   3     5578.11     5088.15     80.13 o
   2   5   3     2036.54     1875.38     43.49 o
   3   5   3     3898.34     3728.63     68.26 o
   4   5   3     3184.06     3354.90     66.88 o
   5   5   3    11415.22    11427.91    231.60 o
   6   5   3       22.69       93.17     30.34 o
   7   5   3     1910.79     1694.72     61.32 o
   8   5   3      334.59      255.76     45.54 o
   9   5   3     3943.80     4032.83    211.04 o
  10   5   3      448.39      425.80    132.58 o
 -16   6   3      785.92      835.44    152.05 o
 -15   6   3      671.29      932.39    119.20 o
 -14   6   3     5112.21     4779.94    267.11 o
 -13   6   3      158.39      213.07     53.33 o
 -12   6   3     1089.15     1054.48     77.35 o
 -11   6   3     1996.21     2097.00     77.68 o
 -10   6   3    11906.12    12143.30    280.46 o
  -9   6   3     4124.43     4129.17     90.81 o
  -8   6   3       11.46      106.18     22.31 o
  -7   6   3     2441.23     2725.18     62.43 o
  -6   6   3    24518.08    23891.54    377.45 o
  -5   6   3    11935.84    12440.89    205.80 o
  -4   6   3       47.78       90.50     17.47 o
  -3   6   3     3269.55     3644.72     75.42 o
  -2   6   3    25593.01    25876.78    448.32 o
  -1   6   3     7327.34     7080.23    116.95 o
   0   6   3       13.08       24.01     15.90 o
   1   6   3       31.68        2.69     30.35 o
   2   6   3    14154.83    14588.01    263.49 o
   3   6   3    13635.36    14032.07    301.91 o
   4   6   3       14.19       35.62     25.91 o
   5   6   3       20.77       -7.68     20.98 o
   6   6   3     6061.08     6135.97    176.19 o
   7   6   3     7073.49     7265.80    225.18 o
   8   6   3      357.10      179.79     52.05 o
   9   6   3       32.97      -80.53     80.53 o
 -16   7   3     2236.80     2115.10    276.07 o
 -15   7   3      137.24      358.90    169.68 o
 -14   7   3      434.01      339.90     93.27 o
 -13   7   3     2698.15     2752.13    118.25 o
 -12   7   3     8624.54     8852.88    275.86 o
 -11   7   3       41.30      101.05     34.36 o
 -10   7   3      552.81      632.37     50.14 o
  -9   7   3     2160.61     1945.76     62.28 o
  -8   7   3     7266.61     7607.43    152.40 o
  -7   7   3      456.97      417.02     32.15 o
  -6   7   3      788.63      835.87     29.29 o
  -5   7   3     1058.59     1074.12     39.32 o
  -4   7   3     3733.61     3945.73     75.54 o
  -3   7   3     3563.20     3839.58     74.47 o
  -2   7   3    13241.13    13377.06    291.23 o
  -1   7   3     1652.02     1622.68     39.10 o
   0   7   3     3929.88     3786.31     74.86 o
   1   7   3      635.10      644.11     30.07 o
   2   7   3    10348.88    10319.76    225.19 o
   3   7   3     7808.73     7717.03    159.47 o
   4   7   3      220.73      280.23     25.31 o
   5   7   3       59.30       45.74     37.67 o
   6   7   3     3984.71     4157.18    150.84 o
   7   7   3     4513.88     4591.12    210.67 o
   8   7   3       52.24       -6.01    119.10 o
   9   7   3        5.03      203.22    128.88 o
 -16   8   3     1049.01      642.85    173.77 o
 -15   8   3      748.30      702.24    104.50 o
 -14   8   3      385.27      364.95     91.42 o
 -13   8   3     4253.82     3915.16    157.05 o
 -12   8   3     5775.79     6109.23    190.94 o
 -11   8   3      206.22      304.35     56.09 o
 -10   8   3       13.63       19.75     27.39 o
  -9   8   3     6017.49     5769.07    151.48 o
  -8   8   3    11092.55    11328.63    230.10 o
  -7   8   3     2928.93     2962.02     68.09 o
  -6   8   3      176.76      150.79     18.56 o
  -5   8   3     9090.22     8999.85    207.84 o
  -4   8   3    20673.94    20762.61    451.40 o
  -3   8   3     8904.69     9609.75    229.70 o
  -2   8   3      657.35      573.11     26.39 o
  -1   8   3     2592.56     2475.92     57.15 o
   0   8   3    26736.89    27591.57    656.83 o
   1   8   3    12119.71    12152.00    275.62 o
   2   8   3     1234.40     1343.28     43.47 o
   3   8   3       28.69       48.28     31.97 o
   4   8   3     7960.32     8297.32    211.87 o
   5   8   3     3563.57     3659.89    129.79 o
   6   8   3       24.35      128.59     57.17 o
   7   8   3       20.82      -27.08     70.93 o
   8   8   3     1316.62     1292.94    221.46 o
 -16   9   3        2.11       80.12    112.60 o
 -15   9   3     3029.90     3132.49    278.99 o
 -14   9   3      812.07      973.16    112.48 o
 -13   9   3      587.91      421.26     69.66 o
 -12   9   3       37.12       99.64     57.23 o
 -11   9   3     1641.70     1668.62     74.08 o
 -10   9   3     2868.44     2770.49     90.83 o
  -9   9   3       44.16       -8.24     26.68 o
  -8   9   3      298.56      370.15     34.03 o
  -7   9   3     1030.90      945.55     56.07 o
  -6   9   3     3977.80     4074.01     93.51 o
  -5   9   3      507.32      586.18     35.39 o
  -4   9   3     6481.26     6595.01    143.95 o
  -3   9   3      756.32      835.73     46.71 o
  -2   9   3     4603.06     4378.76    111.24 o
  -1   9   3     1899.18     1770.85     61.24 o
   0   9   3    13093.99    12994.30    289.36 o
   1   9   3     2575.16     2360.53     70.29 o
   2   9   3      829.20      869.30     49.10 o
   3   9   3      417.36      394.87     34.10 o
   4   9   3     7467.83     7218.84    229.42 o
   5   9   3     2936.54     3159.51    152.20 o
   6   9   3      119.97      192.30    130.39 o
   7   9   3       97.30      141.02    153.71 o
 -16  10   3      104.29      -67.23    218.09 o
 -15  10   3     3349.62     3350.86    295.05 o
 -14  10   3     1956.32     2006.99    142.16 o
 -13  10   3       99.66      174.25     46.67 o
 -12  10   3       48.77       13.03     50.96 o
 -11  10   3     4403.73     4509.20    142.98 o
 -10  10   3     3837.52     3753.74    117.26 o
  -9  10   3     2438.32     2547.34     83.43 o
  -8  10   3     2374.40     2385.07     77.39 o
  -7  10   3     8467.56     8551.80    198.81 o
  -6  10   3    12802.50    12806.51    365.30 o
  -5  10   3      250.32      283.17     40.47 o
  -4  10   3        3.69        1.60     32.40 o
  -3  10   3     6704.33     6758.07    174.44 o
  -2  10   3    22530.60    23447.09    646.47 o
  -1  10   3     1065.27     1008.30     41.64 o
   0  10   3      138.85      145.10     38.08 o
   1  10   3     2389.07     2348.08     87.28 o
   2  10   3     5638.21     5936.36    195.86 o
   3  10   3     1832.18     1732.70     84.46 o
   4  10   3       56.02       75.09     67.36 o
   5  10   3       33.63      311.08    154.39 o
   6  10   3     1054.08      748.71    188.50 o
 -15  11   3      629.18      492.68    110.54 o
 -14  11   3       23.25      -17.91    102.52 o
 -13  11   3     1304.94     1345.94     94.30 o
 -12  11   3      797.87      849.86     65.82 o
 -11  11   3      715.94      817.54     55.05 o
 -10  11   3     1746.63     1717.36     72.30 o
  -9  11   3      833.81      795.02     49.10 o
  -8  11   3       44.79       51.92     34.42 o
  -7  11   3     2563.00     2479.98     84.87 o
  -6  11   3     4987.62     5223.69    160.26 o
  -5  11   3     2189.43     2295.40     79.67 o
  -4  11   3      838.51      839.59     71.36 o
  -3  11   3     7856.83     8075.90    227.12 o
  -2  11   3    14336.66    14925.09    473.07 o
  -1  11   3      537.53      366.97     48.87 o
   0  11   3       73.39      114.64     49.14 o
   1  11   3     3007.29     2989.96    111.62 o
   2  11   3     6296.55     6574.35    290.19 o
   3  11   3     1446.64     1092.63    142.32 o
   4  11   3      325.45       15.86    122.30 o
 -15  12   3       16.36      -32.78    109.56 o
 -14  12   3      502.86      603.09    106.93 o
 -13  12   3     4680.97     4529.88    238.42 o
 -12  12   3     1433.26     1546.73    104.04 o
 -11  12   3        2.98       56.09     57.18 o
 -10  12   3      635.22      586.68     68.33 o
  -9  12   3     9706.60    10356.84    342.38 o
  -8  12   3     5992.89     6045.72    201.86 o
  -7  12   3        0.60        2.42     33.54 o
  -6  12   3      876.53      882.48     49.84 o
  -5  12   3    14729.56    15514.88    490.45 o
  -4  12   3    10745.94    10789.94    419.62 o
  -3  12   3        5.13      -18.56     50.31 o
  -2  12   3       72.68       32.46     33.44 o
  -1  12   3     5096.52     5069.10    172.10 o
   0  12   3     3051.57     3069.65    176.13 o
   1  12   3       91.83      -58.41    161.11 o
   2  12   3      224.34       81.62    217.40 o
   3  12   3      285.62      526.43    144.21 o
 -14  13   3       54.31       76.98    132.54 o
 -13  13   3      810.17      774.85    101.83 o
 -12  13   3      169.24       80.10     59.77 o
 -11  13   3      582.07      524.03     60.59 o
 -10  13   3      116.97      176.93     62.41 o
  -9  13   3     5658.11     5586.15    220.80 o
  -8  13   3     1572.42     1488.34     79.18 o
  -7  13   3      305.69      378.00     51.94 o
  -6  13   3      504.64      525.02     53.68 o
  -5  13   3    11115.68    11750.46    458.29 o
  -4  13   3     3487.38     3022.79    130.36 o
  -3  13   3      101.96       25.69     36.76 o
  -2  13   3       19.38      -17.31     45.07 o
  -1  13   3     4928.89     5070.40    291.79 o
   0  13   3     5314.59     4884.41    388.86 o
   1  13   3      780.62      763.92    170.66 o
   2  13   3      428.89       86.20    136.06 o
 -13  14   3        1.76      262.05    151.40 o
 -12  14   3     1303.65     1641.82    178.64 o
 -11  14   3     4645.50     4500.73    260.46 o
 -10  14   3     1448.53     1141.97    102.52 o
  -9  14   3       21.00      -10.08     53.94 o
  -8  14   3     1248.30     1534.94     91.46 o
  -7  14   3     7412.26     7405.20    338.91 o
  -6  14   3     1430.22     1289.41    128.99 o
  -5  14   3      712.22      639.16     78.68 o
  -4  14   3      382.02      616.77     78.72 o
  -3  14   3     4448.49     4240.26    260.32 o
  -2  14   3     1557.52     1365.92    163.24 o
  -1  14   3      142.71      103.57     81.91 o
   0  14   3      239.07      226.56    138.21 o
 -12  15   3     1060.42      964.47    176.54 o
 -11  15   3     2678.78     3270.05    282.07 o
 -10  15   3      193.04      155.87     77.30 o
  -9  15   3      168.62      334.46     88.86 o
  -8  15   3     2109.96     2333.26    152.20 o
  -7  15   3     6762.85     6709.90    389.28 o
  -6  15   3     1946.79     1602.30    163.63 o
  -5  15   3       16.16      -23.92    122.17 o
  -4  15   3     1209.27     1329.13    169.99 o
  -3  15   3     4500.62     4523.60    572.86 o
  -2  15   3     1470.81     1141.63    180.92 o
 -10  16   3     1477.31     1350.30    213.06 o
  -9  16   3     2716.19     2196.49    249.38 o
  -8  16   3       79.98      115.66    111.54 o
  -7  16   3      556.63      279.01    100.26 o
  -6  16   3      254.64      336.30    134.20 o
   3 -16   4     2217.98     1879.62    299.94 o
   4 -16   4     1574.98     2067.99    235.38 o
   5 -16   4      255.01      356.13     94.12 o
   6 -16   4     1002.95     1068.14    179.28 o
   7 -16   4     3735.69     3804.77    391.95 o
   8 -16   4     3938.56     4684.78    454.27 o
   9 -16   4       64.22      354.83    119.76 o
  10 -16   4      117.69     -108.62    108.62 o
   1 -15   4     1906.70     1898.83    321.01 o
   2 -15   4      485.92      700.53    160.65 o
   3 -15   4       22.08      102.10     91.74 o
   4 -15   4      403.60      417.13    166.32 o
   5 -15   4     2318.92     2373.56    180.67 o
   6 -15   4      627.69      670.59     81.11 o
   7 -15   4      264.25      168.60     61.51 o
   8 -15   4       44.51      -25.65     59.17 o
   9 -15   4     1044.53     1107.09    158.42 o
  10 -15   4      943.30     1130.02    132.90 o
  11 -15   4     1624.53     1243.39    173.43 o
  12 -15   4     1841.71     1915.83    235.67 o
  -1 -14   4      251.20       83.36    122.95 o
   0 -14   4     1919.72     1985.22    276.36 o
   1 -14   4     4148.34     4013.47    258.59 o
   2 -14   4     1851.38     1949.60    114.89 o
   3 -14   4      328.28      195.90     41.40 o
   4 -14   4     3771.43     3537.56    178.09 o
   5 -14   4    10179.20    10435.82    389.22 o
   6 -14   4     3842.42     4041.18    174.39 o
   7 -14   4      242.04      234.05     60.17 o
   8 -14   4     2456.19     2095.36    119.57 o
   9 -14   4    10553.11    10470.03    519.00 o
  10 -14   4     3246.46     3855.23    237.51 o
  11 -14   4       11.03       -6.09     85.92 o
  12 -14   4      193.10       36.20    119.20 o
  13 -14   4     3941.65     3475.44    363.53 o
  -3 -13   4      112.77      -53.20    153.61 o
  -2 -13   4     1252.98      773.58    143.42 o
  -1 -13   4     1579.27     1665.62    141.79 o
   0 -13   4      183.00      244.75     84.37 o
   1 -13   4       27.61       27.47     50.07 o
   2 -13   4      765.46      765.09     52.99 o
   3 -13   4     1878.51     2075.42     87.36 o
   4 -13   4       17.64      119.23     48.64 o
   5 -13   4     1957.17     2055.99     82.88 o
   6 -13   4       54.58       32.89     62.99 o
   7 -13   4     2153.37     2235.22     91.82 o
   8 -13   4       80.65       39.75     53.02 o
   9 -13   4     5843.56     5873.67    230.16 o
  10 -13   4      807.57      937.39    126.48 o
  11 -13   4      492.21      612.73     72.02 o
  12 -13   4      291.14       28.86    134.21 o
  13 -13   4     3873.71     3805.69    322.06 o
  14 -13   4     1698.38     1757.07    228.38 o
  -4 -12   4      343.05      238.56    124.16 o
  -3 -12   4     1209.27     1045.23    131.23 o
  -2 -12   4     4882.86     5053.19    280.78 o
  -1 -12   4     5609.08     5948.95    257.35 o
   0 -12   4     1005.39     1005.09     68.24 o
   1 -12   4      405.18      355.91     53.01 o
   2 -12   4    10957.60    10597.87    297.01 o
   3 -12   4    13693.75    14540.37    391.51 o
   4 -12   4     1291.12     1446.79     52.85 o
   5 -12   4      266.43      250.86     42.08 o
   6 -12   4     6101.68     5807.47    170.75 o
   7 -12   4    16040.75    16606.85    568.99 o
   8 -12   4     4505.26     4875.13    173.90 o
   9 -12   4      249.94      229.48     42.73 o
  10 -12   4     2911.92     2720.12    123.42 o
  11 -12   4     9042.09     9259.49    387.24 o
  12 -12   4     1100.13     1061.04    119.78 o
  13 -12   4      114.42      287.89     87.84 o
  14 -12   4      111.37       44.42     96.41 o
  -6 -11   4       21.48     -132.03    176.54 o
  -5 -11   4      169.42      -60.49    165.04 o
  -4 -11   4     2036.93     2232.87    154.89 o
  -3 -11   4     1099.05     1161.04     87.74 o
  -2 -11   4     1748.40     1936.54    104.48 o
  -1 -11   4      263.31      397.07     53.00 o
   0 -11   4     4415.65     4318.44    133.15 o
   1 -11   4      485.81      522.76     31.50 o
   2 -11   4     2388.80     2262.99     72.21 o
   3 -11   4     6939.36     7601.13    220.91 o
   4 -11   4     1026.90     1034.85     40.08 o
   5 -11   4      830.84      822.57     45.62 o
   6 -11   4     4254.54     4258.32    134.73 o
   7 -11   4     9088.48     9280.65    261.52 o
   8 -11   4       39.33       22.48     37.86 o
   9 -11   4     1308.30     1212.98     64.38 o
  10 -11   4     3869.80     3444.91    147.78 o
  11 -11   4     6246.33     6378.51    249.82 o
  12 -11   4     1058.60     1007.30     80.34 o
  13 -11   4        1.27        3.89     75.09 o
  14 -11   4     1858.56     1436.77    196.98 o
  15 -11   4     3552.00     3206.74    429.68 o
  -7 -10   4      956.99      610.98    234.93 o
  -6 -10   4      253.84      -23.10    251.27 o
  -5 -10   4     2877.88     2685.52    154.51 o
  -4 -10   4     7104.99     7396.92    295.10 o
  -3 -10   4     2724.09     2789.87    123.95 o
  -2 -10   4      323.40      360.98     49.08 o
  -1 -10   4     1151.13     1037.21     57.61 o
   0 -10   4    19223.07    20333.17    456.61 o
   1 -10   4    11909.45    12279.09    284.99 o
   2 -10   4      308.08      403.25     32.34 o
   3 -10   4     2035.68     2098.30     61.21 o
   4 -10   4    17776.25    17243.61    452.66 o
   5 -10   4    15794.19    16597.56    506.93 o
   6 -10   4       61.04       52.87     30.97 o
   7 -10   4        2.49       86.95     45.46 o
   8 -10   4     8525.35     8679.81    262.94 o
   9 -10   4    11913.12    12504.74    374.07 o
  10 -10   4        9.78      -37.69     53.76 o
  11 -10   4      556.33      469.62     80.74 o
  12 -10   4     1173.99     1084.37     80.03 o
  13 -10   4     2013.11     1922.45    129.39 o
  14 -10   4        0.46      -76.34     76.34 o
  15 -10   4      759.04      807.29    189.00 o
  -8  -9   4       61.12      232.89    125.47 o
  -7  -9   4      113.03      128.34    113.12 o
  -6  -9   4     1478.48     1522.97    107.55 o
  -5  -9   4       18.97      -27.32     56.20 o
  -4  -9   4     1824.49     1683.21     81.52 o
  -3  -9   4      289.51      295.89     42.26 o
  -2  -9   4     4104.22     3872.40    125.79 o
  -1  -9   4     1435.75     1530.07     64.19 o
   0  -9   4    14141.17    14669.70    330.48 o
   1  -9   4     3453.04     3581.25     82.66 o
   2  -9   4      616.25      635.25     31.53 o
   3  -9   4       49.98       10.52     19.93 o
   4  -9   4    17793.81    17794.54    413.48 o
   5  -9   4    14916.16    15314.19    371.49 o
   6  -9   4      564.62      379.51     45.92 o
   7  -9   4      407.67      347.97     34.52 o
   8  -9   4    11611.87    12281.07    333.69 o
   9  -9   4     8394.38     8297.80    232.77 o
  10  -9   4       90.51      104.30     68.28 o
  11  -9   4      177.01      169.65     42.58 o
  12  -9   4     2914.20     3152.92    138.36 o
  13  -9   4     5636.42     5387.74    298.37 o
  14  -9   4      876.57      609.52    100.76 o
  15  -9   4       12.92       -9.91    151.44 o
  -9  -8   4      711.61     1094.18    230.09 o
  -8  -8   4      628.74      485.99    123.74 o
  -7  -8   4     3117.20     2903.88    168.14 o
  -6  -8   4     8389.27     8642.57    328.28 o
  -5  -8   4     2082.15     1857.81     87.89 o
  -4  -8   4       87.72       -2.75     40.96 o
  -3  -8   4     9612.49     9252.01    232.85 o
  -2  -8   4    22804.63    23652.31    611.58 o
  -1  -8   4     3534.14     3384.29     85.23 o
   0  -8   4     3322.44     3580.81     74.22 o
   1  -8   4     3235.98     3014.40     70.07 o
   2  -8   4    25066.54    25266.14    520.64 o
   3  -8   4    15956.86    15324.96    356.05 o
   4  -8   4      565.06      490.08     29.26 o
   5  -8   4      579.42      555.25     31.12 o
   6  -8   4    14846.19    14612.22    377.05 o
   7  -8   4     3601.40     3781.50    107.12 o
   8  -8   4      303.84      274.81     38.51 o
   9  -8   4       14.12       92.14     33.26 o
  10  -8   4     2251.98     2509.56     87.59 o
  11  -8   4      305.00      304.27     43.48 o
  12  -8   4      816.86      935.36     85.85 o
  13  -8   4     1841.61     1852.12    115.23 o
  14  -8   4       12.13      188.78     84.50 o
  15  -8   4      374.01      608.38    175.32 o
 -10  -7   4       33.20     -110.51    238.21 o
  -9  -7   4      734.59      794.57    141.43 o
  -8  -7   4       50.07      -24.95     66.30 o
  -7  -7   4     1773.29     1529.79     93.96 o
  -6  -7   4     2103.68     2119.74     88.74 o
  -5  -7   4      221.56      267.73     40.59 o
  -4  -7   4     1122.42     1064.14     50.80 o
  -3  -7   4    10150.22    10296.61    250.74 o
  -2  -7   4    17089.86    17865.03    412.29 o
  -1  -7   4      437.15      631.80     33.27 o
   0  -7   4     1867.98     1765.30     43.83 o
   1  -7   4     8544.66     8162.59    136.57 o
   2  -7   4    26113.38    26840.18    447.54 o
   3  -7   4     9989.45    10440.57    218.24 o
   4  -7   4        3.20       14.56     20.41 o
   5  -7   4     3909.70     3827.70     93.88 o
   6  -7   4    32675.54    32767.63    855.50 o
   7  -7   4     8120.52     7897.68    189.94 o
   8  -7   4     1551.93     1455.97     51.47 o
   9  -7   4     2250.16     2058.36     70.31 o
  10  -7   4    14656.97    15150.34    405.54 o
  11  -7   4     5475.42     5837.81    178.15 o
  12  -7   4      271.48      342.50     65.51 o
  13  -7   4       41.62      -27.83     55.84 o
  14  -7   4     2307.87     2189.02    168.93 o
  15  -7   4     2813.70     2649.42    303.22 o
 -10  -6   4      989.82      782.05    157.58 o
  -9  -6   4     3859.01     3873.70    275.54 o
  -8  -6   4     4447.45     4389.87    180.23 o
  -7  -6   4     1117.51     1140.25     89.43 o
  -6  -6   4      930.03      848.63     50.28 o
  -5  -6   4    14320.26    14436.21    348.08 o
  -4  -6   4    21072.79    21127.28    449.65 o
  -3  -6   4       12.71        8.90     31.24 o
  -2  -6   4     1273.49     1232.90     43.60 o
  -1  -6   4    29618.28    28792.27    414.32 o
   0  -6   4    42475.63    41950.28    678.63 o
   1  -6   4       47.21       31.93     13.62 o
   2  -6   4     7803.20     8335.61    145.46 o
   3  -6   4     3389.63     3618.46     79.75 o
   4  -6   4     5674.12     5045.04    116.42 o
   5  -6   4     1131.90     1087.38     40.70 o
   6  -6   4     2277.35     2057.16     57.16 o
   7  -6   4      333.53      284.75     30.04 o
   8  -6   4     4325.88     4294.41    102.53 o
   9  -6   4       16.05       38.35     28.30 o
  10  -6   4     3509.38     3345.92     99.84 o
  11  -6   4      768.93      691.04     45.80 o
  12  -6   4     1445.45     1508.00     69.73 o
  13  -6   4       70.54      -45.20     45.20 o
  14  -6   4     2453.09     3005.80    229.50 o
  15  -6   4     2291.16     2401.62    289.55 o
 -11  -5   4      294.19      443.91    151.84 o
 -10  -5   4       17.85      -41.83     90.77 o
  -9  -5   4     2317.94     2015.21     86.57 o
  -8  -5   4      629.23      498.01     49.01 o
  -7  -5   4      669.50      655.45     30.50 o
  -6  -5   4      150.62      122.57     28.66 o
  -5  -5   4    14515.88    14665.69    276.20 o
  -4  -5   4    12483.60    12580.74    230.67 o
  -3  -5   4      117.41      221.18     31.08 o
  -2  -5   4      161.37      161.37     21.78 o
  -1  -5   4    21445.69    22252.42    364.60 o
   0  -5   4    59885.32    59051.16    961.76 o
   1  -5   4     1577.60     1891.60     38.52 o
   2  -5   4     3722.56     3781.29     79.75 o
   3  -5   4    18280.15    17856.95    370.92 o
   4  -5   4    57304.82    57973.98   1050.58 o
   5  -5   4     2678.51     2901.39     60.23 o
   6  -5   4      265.49      272.87     26.66 o
   7  -5   4     9824.87     9845.66    193.24 o
   8  -5   4    16535.40    17089.41    341.70 o
   9  -5   4     5314.58     5103.84    128.49 o
  10  -5   4      241.69      263.64     42.74 o
  11  -5   4     3480.11     3473.81    104.94 o
  12  -5   4    10343.21    10987.14    433.04 o
  13  -5   4     1541.81     1605.35    127.66 o
  14  -5   4      798.73      783.95    161.69 o
  15  -5   4       47.70       68.00    130.80 o
 -12  -4   4      673.35      833.93    149.05 o
 -11  -4   4     3299.64     3367.09    217.51 o
 -10  -4   4     1498.41     1441.22     71.21 o
  -9  -4   4       19.69       57.11     48.99 o
  -8  -4   4     2867.75     3269.60     88.61 o
  -7  -4   4    14992.72    14774.54    296.96 o
  -6  -4   4     6281.85     6162.51    109.82 o
  -5  -4   4        7.47       20.92     17.31 o
  -4  -4   4      640.04      635.31     27.67 o
  -3  -4   4    23612.10    24045.30    416.74 o
  -2  -4   4    14478.81    13651.95    208.93 o
  -1  -4   4      581.89      525.22     16.62 o
   0  -4   4     2809.53     2678.56     45.79 o
   1  -4   4    12223.32    11513.24    217.86 o
   2  -4   4    18682.07    19277.03    350.60 o
   3  -4   4      556.17      646.34     29.26 o
   4  -4   4     4657.82     4628.29     98.26 o
   5  -4   4     2143.41     2197.27     51.21 o
   6  -4   4     3306.68     3240.98     68.38 o
   7  -4   4     1854.99     1930.14     54.15 o
   8  -4   4     8339.89     8398.32    170.51 o
   9  -4   4      210.87      166.46     36.44 o
  10  -4   4      663.92      648.26     56.98 o
  11  -4   4     1500.72     1494.08     64.01 o
  12  -4   4     5763.71     6223.32    213.35 o
  13  -4   4      377.70      336.93     70.40 o
  14  -4   4      845.59      655.02    151.16 o
 -13  -3   4       66.60      208.00    119.97 o
 -12  -3   4      243.29      210.48    104.39 o
 -11  -3   4     2365.83     2235.38    125.52 o
 -10  -3   4      597.21      487.75     38.47 o
  -9  -3   4      241.87      368.06     32.86 o
  -8  -3   4     2278.86     2342.33     66.79 o
  -7  -3   4    15744.27    15615.01    335.87 o
  -6  -3   4     3517.58     3528.22     67.87 o
  -5  -3   4     2015.75     1805.68     40.60 o
  -4  -3   4     1095.10      919.72     24.69 o
  -3  -3   4    33492.02    33259.38    443.05 o
  -2  -3   4    24567.17    24103.53    390.75 o
  -1  -3   4     1534.18     1502.75     28.10 o
   0  -3   4      209.13      321.26     12.98 o
   1  -3   4    18227.98    16996.95    292.03 o
   2  -3   4    66743.19    68021.14   1194.24 o
   3  -3   4       19.15       38.59     16.20 o
   4  -3   4     1711.98     1682.53     36.76 o
   5  -3   4    18146.31    17486.36    299.04 o
   6  -3   4    19950.71    20300.85    337.64 o
   7  -3   4     2337.74     2794.89     68.48 o
   8  -3   4        0.86       26.66     30.49 o
   9  -3   4     5085.35     5084.08    121.88 o
  10  -3   4     8912.13     9011.36    223.63 o
  11  -3   4      223.68      218.59     56.36 o
  12  -3   4      639.21      624.80     58.90 o
  13  -3   4      375.78      280.11     74.72 o
  14  -3   4     3573.67     3029.13    293.02 o
 -13  -2   4     1630.33     1760.07    284.97 o
 -12  -2   4       18.30      100.56     83.16 o
 -11  -2   4       54.58       25.52     39.64 o
 -10  -2   4     2703.84     2834.70     89.52 o
  -9  -2   4     6810.40     7334.79    185.77 o
  -8  -2   4       21.33       -5.50     23.24 o
  -7  -2   4     4566.50     4496.28     98.68 o
  -6  -2   4     3683.93     3878.09     78.46 o
  -5  -2   4    34072.05    33471.71    454.01 o
  -4  -2   4     1167.59     1223.63     27.95 o
  -3  -2   4     2075.19     1996.86     34.19 o
  -2  -2   4      209.10      185.10     12.32 o
  -1  -2   4    26726.68    26802.02    386.25 o
   0  -2   4       39.40      136.89     11.41 o
   1  -2   4    29482.97    28234.34    509.95 o
   2  -2   4     4567.88     4438.28     85.47 o
   3  -2   4     2152.25     2076.43     39.68 o
   4  -2   4     2093.25     2133.24     41.17 o
   5  -2   4    16662.39    16414.54    278.51 o
   6  -2   4    11707.76    11136.95    164.44 o
   7  -2   4      226.71      257.66     23.90 o
   8  -2   4     1304.68     1285.84     44.02 o
   9  -2   4     5344.17     5551.43    151.07 o
  10  -2   4    11160.15    11631.06    307.64 o
  11  -2   4       33.51       61.75     57.00 o
  12  -2   4      421.10      158.67     56.67 o
  13  -2   4     1429.31     1507.02    139.65 o
  14  -2   4     3992.86     4254.39    433.27 o
 -14  -1   4     1352.15     1303.62    195.94 o
 -13  -1   4     1511.47     1014.18    136.40 o
 -12  -1   4      102.06      100.24     85.31 o
 -11  -1   4      724.57      931.42     64.97 o
 -10  -1   4     7705.52     7384.53    196.65 o
  -9  -1   4     8885.51     9267.06    221.29 o
  -8  -1   4      628.67      521.04     30.27 o
  -7  -1   4       20.32       54.29     17.33 o
  -6  -1   4     3192.21     3138.79     57.85 o
  -5  -1   4    50824.51    49748.10    714.09 o
  -4  -1   4     3119.45     3339.56     54.78 o
  -3  -1   4     3947.24     3953.44     61.55 o
  -2  -1   4    50466.52    50879.48    741.78 o
  -1  -1   4    67968.33    69780.93   1095.69 o
   0  -1   4     5897.17     5228.59    100.03 o
   1  -1   4      221.74      237.94     18.40 o
   2  -1   4     2558.36     2705.40     47.83 o
   3  -1   4    27126.05    26804.39    401.16 o
   4  -1   4    16604.46    16240.34    289.93 o
   5  -1   4     1437.21     1863.21     55.16 o
   6  -1   4      298.14      272.78     24.75 o
   7  -1   4    13928.24    13336.60    256.40 o
   8  -1   4     4768.06     5138.96    131.02 o
   9  -1   4     1107.37     1029.01     48.01 o
  10  -1   4      132.55      154.17     38.38 o
  11  -1   4     2887.28     2856.79    115.70 o
  12  -1   4     2981.57     2602.70    161.34 o
  13  -1   4       74.33      214.44    106.06 o
 -14   0   4      115.84       44.24     95.43 o
 -13   0   4       76.60      -32.30    164.33 o
 -12   0   4     2127.00     2326.88    105.91 o
 -11   0   4     4770.33     5161.03    171.79 o
 -10   0   4        8.10      -34.97     34.97 o
  -9   0   4     7763.52     8131.17    192.48 o
  -8   0   4     6454.21     6543.89    126.44 o
  -7   0   4    10923.67    11200.78    199.64 o
  -6   0   4     5707.06     5913.05     95.80 o
  -5   0   4     5291.64     5346.18     79.64 o
  -4   0   4     4773.96     4233.21     70.41 o
  -3   0   4     3327.96     3051.54     50.89 o
  -2   0   4     2181.92     2339.89     38.26 o
  -1   0   4      529.58      514.65     13.01 o
   0   0   4    14171.94    14871.67    344.80 o
   1   0   4      518.42      450.79     14.17 o
   2   0   4      596.70      619.41     16.44 o
   3   0   4    32837.98    31185.00    471.59 o
   4   0   4     6647.58     6438.64    105.14 o
   5   0   4      324.70      320.58     36.36 o
   6   0   4     1871.09     1983.02     59.32 o
   7   0   4    13187.48    12650.27    246.37 o
   8   0   4     8679.34     8515.71    203.74 o
   9   0   4      683.30      780.42     48.59 o
  10   0   4        4.28      -36.58     36.58 o
  11   0   4     7715.74     7923.23    296.58 o
  12   0   4     2605.98     2995.88    241.74 o
  13   0   4        2.84      180.79    156.35 o
 -14   1   4       65.43      294.28     98.78 o
 -13   1   4      141.06      102.46     58.06 o
 -12   1   4     8312.25     7848.49    305.75 o
 -11   1   4     3205.63     3092.28    102.17 o
 -10   1   4     2580.50     2316.43     74.54 o
  -9   1   4       45.30       28.22     32.05 o
  -8   1   4    17053.22    17052.14    327.41 o
  -7   1   4    27888.65    27122.62    427.56 o
  -6   1   4      697.85      704.35     28.68 o
  -5   1   4     2888.53     2573.13     53.12 o
  -4   1   4    63701.39    62133.92    980.23 o
  -3   1   4    22111.05    21752.93    379.41 o
  -2   1   4    12498.32    12852.49    239.34 o
  -1   1   4     2260.94     2433.55     52.56 o
   0   1   4    40951.14    43584.91    905.19 o
   1   1   4    44349.32    44523.84    845.31 o
   2   1   4     3999.54     3703.45     60.62 o
   3   1   4     2729.55     2546.78     43.14 o
   4   1   4      381.55      406.12     17.94 o
   5   1   4    37938.99    37193.88    521.69 o
   6   1   4     3699.61     3563.00     81.84 o
   7   1   4     5555.19     5698.22    132.56 o
   8   1   4       27.30       -5.99     30.35 o
   9   1   4     4020.83     3808.21    114.57 o
  10   1   4     2073.11     1986.60     86.62 o
  11   1   4      876.45     1010.97     73.37 o
  12   1   4      561.13      546.72    105.38 o
 -15   2   4      262.37      444.07    240.15 o
 -14   2   4     2979.39     3244.95    224.40 o
 -13   2   4       85.75      110.51     47.85 o
 -12   2   4     2703.36     2470.44     98.02 o
 -11   2   4      704.36      619.51     78.37 o
 -10   2   4    10032.39     9917.43    231.83 o
  -9   2   4     5874.63     5789.83    130.12 o
  -8   2   4     9806.75     9992.81    217.25 o
  -7   2   4     1391.37     1383.37     45.83 o
  -6   2   4     3860.58     3982.42     74.55 o
  -5   2   4       92.22      128.00     15.29 o
  -4   2   4    29090.56    29630.46    534.15 o
  -3   2   4     1040.78     1118.50     26.82 o
  -2   2   4     9156.25     9269.74    178.23 o
  -1   2   4      966.98     1079.18     27.08 o
   0   2   4     1121.98     1088.70     25.28 o
   1   2   4    19572.85    19564.58    340.37 o
   2   2   4       41.98       86.59     12.79 o
   3   2   4    12002.57    12885.90    196.89 o
   4   2   4     2267.42     2236.16     40.16 o
   5   2   4    21070.63    21266.37    361.49 o
   6   2   4     5009.20     4756.76     98.69 o
   7   2   4      643.88      663.69     37.29 o
   8   2   4     2331.06     2405.32     90.21 o
   9   2   4     9990.60    10580.87    316.17 o
  10   2   4     2455.77     2268.24    105.63 o
  11   2   4       61.60       67.61     65.43 o
  12   2   4      109.78       57.04     92.16 o
 -15   3   4     1222.95      848.13    180.82 o
 -14   3   4     5512.98     6043.26    320.14 o
 -13   3   4      214.26      192.72     64.24 o
 -12   3   4      213.49      216.32     48.62 o
 -11   3   4     1068.10      923.44     60.98 o
 -10   3   4    12437.17    12925.67    325.21 o
  -9   3   4     7655.37     7744.50    173.91 o
  -8   3   4      379.30      431.94     36.90 o
  -7   3   4     1495.65     1108.19     43.14 o
  -6   3   4    11762.54    11658.28    189.17 o
  -5   3   4    20374.49    19666.62    329.17 o
  -4   3   4      350.35      355.59     16.44 o
  -3   3   4     9774.81    10264.83    187.21 o
  -2   3   4    31138.64    30618.19    559.59 o
  -1   3   4    23685.14    24403.69    438.17 o
   0   3   4     1590.05     1354.21     29.92 o
   1   3   4     1806.33     2006.20     37.39 o
   2   3   4    10166.25    10251.70    161.54 o
   3   3   4    23756.00    24575.56    378.87 o
   4   3   4      698.41      683.49     23.28 o
   5   3   4     6293.67     6648.71    118.44 o
   6   3   4      516.65      514.66     28.45 o
   7   3   4     6292.76     6091.60    149.58 o
   8   3   4      120.89       93.57     40.32 o
   9   3   4     2453.00     2899.21    114.47 o
  10   3   4       98.50       98.03     58.49 o
  11   3   4     1460.66     1340.54    166.93 o
 -15   4   4      403.48      413.59    108.65 o
 -14   4   4     2015.05     1937.82    141.69 o
 -13   4   4      945.22     1133.74     93.07 o
 -12   4   4     4781.11     4790.55    168.64 o
 -11   4   4     1252.49     1139.94     80.16 o
 -10   4   4     4799.93     4541.25    121.75 o
  -9   4   4       14.39       79.78     17.93 o
  -8   4   4     5278.64     4922.84    102.17 o
  -7   4   4      192.50      169.11     20.26 o
  -6   4   4     2603.27     2098.64     45.73 o
  -5   4   4     5775.36     6180.80    108.40 o
  -4   4   4       75.71      153.02     18.28 o
  -3   4   4      211.64      199.68     14.06 o
  -2   4   4    20708.10    20804.66    426.83 o
  -1   4   4    18382.60    17888.05    299.37 o
   0   4   4     2160.12     2066.59     39.97 o
   1   4   4      320.30      319.42     24.41 o
   2   4   4    32786.82    32540.65    509.28 o
   3   4   4    25860.88    25881.06    464.24 o
   4   4   4      553.34      672.10     26.64 o
   5   4   4     2039.29     2143.71     54.63 o
   6   4   4     6236.29     5986.73    133.07 o
   7   4   4    14200.10    15009.89    358.02 o
   8   4   4      816.44      719.83     44.28 o
   9   4   4      157.18       76.99     57.58 o
  10   4   4     1013.35      976.78    109.44 o
  11   4   4     2366.70     2074.97    256.23 o
 -16   5   4     2184.77     2105.76    243.80 o
 -15   5   4      144.26       20.90     65.65 o
 -14   5   4      188.03      333.86     70.11 o
 -13   5   4     4661.21     4508.53    205.68 o
 -12   5   4    10686.87    10924.25    365.60 o
 -11   5   4     1543.38     1552.82     81.17 o
 -10   5   4      331.67      375.85     32.37 o
  -9   5   4     3961.99     3742.13     84.80 o
  -8   5   4    15562.03    15536.46    312.82 o
  -7   5   4      590.46      672.72     28.99 o
  -6   5   4      215.95      331.84     24.43 o
  -5   5   4      955.21      838.85     30.93 o
  -4   5   4    17160.04    16188.10    287.34 o
  -3   5   4     2364.40     2405.48     48.29 o
  -2   5   4       73.34       17.22     13.63 o
  -1   5   4      123.76      121.95     15.55 o
   0   5   4    20768.00    19866.58    341.34 o
   1   5   4    14838.92    15508.53    279.66 o
   2   5   4     9728.26     9171.16    179.98 o
   3   5   4     3814.43     3604.25     68.61 o
   4   5   4     5951.71     6097.03    139.27 o
   5   5   4     2760.93     2664.91     70.89 o
   6   5   4     2215.23     2075.11     63.16 o
   7   5   4     3688.53     3715.02    115.26 o
   8   5   4       85.62      106.55     34.70 o
   9   5   4      181.06       37.83     75.64 o
  10   5   4      269.12      396.19    112.91 o
 -16   6   4      208.05      158.84    119.95 o
 -15   6   4     1706.71     2067.11    179.66 o
 -14   6   4     1438.21     1365.69    117.06 o
 -13   6   4     1856.59     1973.59    107.35 o
 -12   6   4     4645.85     4418.62    156.87 o
 -11   6   4      182.05      182.57     34.68 o
 -10   6   4     1530.27     1452.20     52.04 o
  -9   6   4     3039.45     3112.96     75.32 o
  -8   6   4     8776.18     8502.11    166.78 o
  -7   6   4      430.66      471.86     25.68 o
  -6   6   4      125.91      247.14     21.76 o
  -5   6   4     1593.68     1470.41     37.12 o
  -4   6   4    31393.71    29908.53    577.75 o
  -3   6   4    19376.24    20979.91    395.00 o
  -2   6   4     1111.20     1223.38     35.02 o
  -1   6   4     3330.06     3512.78     61.28 o
   0   6   4    49317.71    49805.11    920.54 o
   1   6   4    15578.83    15790.81    299.65 o
   2   6   4      518.13      541.23     32.77 o
   3   6   4      100.62       89.76     26.49 o
   4   6   4    23139.89    23791.01    506.77 o
   5   6   4     8386.80     8132.78    188.93 o
   6   6   4       86.61      127.77     47.47 o
   7   6   4       21.55      -31.66     31.66 o
   8   6   4     3446.48     3282.06    177.04 o
   9   6   4     2731.44     2633.23    237.64 o
 -16   7   4      153.68       30.28    242.25 o
 -15   7   4     6349.74     6561.84    515.49 o
 -14   7   4     4406.84     4776.66    246.56 o
 -13   7   4        6.83       96.70     75.76 o
 -12   7   4       41.95       41.58     35.75 o
 -11   7   4     6423.34     6166.64    165.60 o
 -10   7   4    10696.75    11040.21    247.57 o
  -9   7   4     1289.95     1367.63     50.85 o
  -8   7   4      230.52      296.82     29.36 o
  -7   7   4     5917.26     5852.99    117.73 o
  -6   7   4     8722.40     8661.52    168.01 o
  -5   7   4       12.22       30.95     30.90 o
  -4   7   4    10427.03    10913.40    234.08 o
  -3   7   4      543.27      529.36     26.49 o
  -2   7   4    11158.60    11086.91    242.61 o
  -1   7   4      345.82      426.86     33.99 o
   0   7   4    12332.17    12351.42    243.45 o
   1   7   4       34.77       56.60     35.84 o
   2   7   4     9949.72    10614.42    235.08 o
   3   7   4      411.12      456.15     32.91 o
   4   7   4     9037.23     9311.78    222.95 o
   5   7   4     1763.84     1770.27     72.00 o
   6   7   4      660.82      515.34     41.62 o
   7   7   4        1.51      297.26     70.68 o
   8   7   4     1542.18     1741.09    177.14 o
 -16   8   4       76.26       88.26    121.11 o
 -15   8   4     1977.14     1580.67    153.80 o
 -14   8   4      547.89      582.58     98.28 o
 -13   8   4      231.82      212.20     82.07 o
 -12   8   4       11.93       19.92     31.69 o
 -11   8   4     3568.62     3503.18    107.15 o
 -10   8   4     6437.23     6439.98    164.35 o
  -9   8   4      447.73      464.77     41.49 o
  -8   8   4      314.73      359.57     34.06 o
  -7   8   4    10756.06    11145.85    211.66 o
  -6   8   4    21550.49    21484.14    482.78 o
  -5   8   4     1893.70     2113.04     57.49 o
  -4   8   4       22.36       21.91     23.83 o
  -3   8   4    17156.49    17001.92    381.51 o
  -2   8   4    35277.26    36345.67    781.56 o
  -1   8   4     5018.73     5245.36    113.26 o
   0   8   4       46.00       67.43     25.57 o
   1   8   4     9396.84     8937.90    192.94 o
   2   8   4    20510.19    21392.79    501.32 o
   3   8   4     3484.43     3553.92     93.87 o
   4   8   4      333.58      262.32     34.06 o
   5   8   4     1036.83     1078.73     64.87 o
   6   8   4     4159.05     4155.44    262.98 o
   7   8   4     1622.50     1685.05    185.73 o
 -16   9   4     1163.71     1474.31    222.73 o
 -15   9   4        5.15      -43.03     74.60 o
 -14   9   4      332.49      318.47     73.85 o
 -13   9   4     5719.08     5767.10    223.21 o
 -12   9   4     2557.44     2347.74     89.20 o
 -11   9   4       13.62      103.26     50.66 o
 -10   9   4       95.11       -0.84     38.91 o
  -9   9   4     6535.62     6533.32    157.69 o
  -8   9   4     6972.83     6832.41    178.99 o
  -7   9   4      366.99      416.90     46.13 o
  -6   9   4     2507.54     2554.07     76.88 o
  -5   9   4     2223.25     2184.24     67.88 o
  -4   9   4     7664.78     7609.61    200.02 o
  -3   9   4     4101.56     4144.92    118.18 o
  -2   9   4     7188.71     6950.26    170.12 o
  -1   9   4       57.53       86.81     24.49 o
   0   9   4      616.03      566.46     43.84 o
   1   9   4     1371.79     1458.60     54.65 o
   2   9   4     5136.76     4893.81    131.50 o
   3   9   4     1071.51     1067.84     49.80 o
   4   9   4      427.82      413.74     45.56 o
   5   9   4      369.68      278.93     83.89 o
   6   9   4     3077.80     2941.05    248.55 o
 -16  10   4      177.82      -65.58    168.86 o
 -15  10   4      396.76      357.84    122.68 o
 -14  10   4      582.06      519.30     97.60 o
 -13  10   4     4025.27     4157.61    200.65 o
 -12  10   4     3511.94     3352.02    146.23 o
 -11  10   4      120.10       67.93     37.89 o
 -10  10   4      512.01      506.21     42.93 o
  -9  10   4    18786.53    19257.79    561.20 o
  -8  10   4     9818.37     9695.20    283.55 o
  -7  10   4        4.14       39.32     36.38 o
  -6  10   4     2241.62     2358.70     70.54 o
  -5  10   4    22431.50    22823.95    615.85 o
  -4  10   4    15994.88    16122.52    414.30 o
  -3  10   4       47.30      119.70     51.74 o
  -2  10   4      129.06      228.26     32.05 o
  -1  10   4     8284.62     8448.50    211.80 o
   0  10   4    13583.41    13792.23    338.03 o
   1  10   4      793.90      834.17     44.70 o
   2  10   4      211.04      191.16     35.20 o
   3  10   4     2576.72     2423.87    124.59 o
   4  10   4     3751.00     3692.61    249.23 o
   5  10   4      420.66      275.54    128.76 o
 -15  11   4     2665.20     2703.92    263.76 o
 -14  11   4     1068.36      907.97    102.09 o
 -13  11   4      339.84      145.55     53.85 o
 -12  11   4      743.09      620.58     55.62 o
 -11  11   4     3920.19     3878.36    151.30 o
 -10  11   4      255.22      194.04     46.92 o
  -9  11   4     3905.95     3839.11    124.95 o
  -8  11   4        4.15      -45.70     45.70 o
  -7  11   4     6660.64     6802.15    191.72 o
  -6  11   4       16.70       -1.48     45.60 o
  -5  11   4     6573.28     6600.94    184.37 o
  -4  11   4     3725.82     3695.48    119.74 o
  -3  11   4      571.68      648.06     58.68 o
  -2  11   4       31.08      -26.70     26.70 o
  -1  11   4     6159.11     6201.14    175.73 o
   0  11   4     5050.19     4734.35    161.09 o
   1  11   4      494.30      390.47     48.88 o
   2  11   4       58.77      145.34     48.12 o
   3  11   4     2531.95     2695.25    197.71 o
   4  11   4     3562.82     3449.71    419.15 o
 -15  12   4     2464.31     2053.19    232.15 o
 -14  12   4     1612.05     1597.50    162.81 o
 -13  12   4      612.38      454.67    106.09 o
 -12  12   4     3910.79     4217.53    210.80 o
 -11  12   4    10542.55    10327.26    376.82 o
 -10  12   4     3175.52     3054.87    123.84 o
  -9  12   4      135.45      193.61     64.40 o
  -8  12   4     4449.37     4347.31    145.47 o
  -7  12   4    18168.85    19074.94    579.46 o
  -6  12   4     6170.67     5946.75    190.74 o
  -5  12   4        3.48       11.40     35.08 o
  -4  12   4      994.76     1100.99     64.34 o
  -3  12   4     8433.74     8760.33    280.50 o
  -2  12   4     4005.32     3834.53    137.03 o
  -1  12   4       76.46       67.30     54.66 o
   0  12   4      213.50      126.61     58.83 o
   1  12   4     3353.79     3290.91    192.91 o
   2  12   4     1337.27     1167.93    178.43 o
   3  12   4        9.86     -125.56    125.56 o
 -14  13   4      578.56      507.43    136.38 o
 -13  13   4     1565.04     1817.19    156.31 o
 -12  13   4      121.19      151.30     87.00 o
 -11  13   4     1314.96     1399.61     94.20 o
 -10  13   4        2.77       11.00     75.69 o
  -9  13   4     1591.05     1505.12     86.80 o
  -8  13   4      960.49     1107.87     72.38 o
  -7  13   4     6025.07     6193.90    240.88 o
  -6  13   4      476.18      453.92     91.13 o
  -5  13   4      246.77      187.07     73.32 o
  -4  13   4      419.94      425.27     58.32 o
  -3  13   4     7809.39     7752.67    373.20 o
  -2  13   4     4086.25     3650.99    196.12 o
  -1  13   4      250.67      184.17     79.64 o
   0  13   4      860.51      970.18    160.62 o
   1  13   4     3574.24     3277.57    400.77 o
 -13  14   4     5160.18     5265.72    516.11 o
 -12  14   4      602.64      423.40    113.95 o
 -11  14   4      773.89      810.23    142.72 o
 -10  14   4     5360.55     5655.35    314.22 o
  -9  14   4     8022.66     7628.28    389.69 o
  -8  14   4     1022.58      825.23     80.11 o
  -7  14   4       26.91      -38.49     62.26 o
  -6  14   4     2176.60     2455.40    159.70 o
  -5  14   4     5800.07     5492.29    317.92 o
  -4  14   4     1557.87     1445.65    126.11 o
  -3  14   4      114.34      -89.86    148.76 o
  -2  14   4      310.98      267.92    177.21 o
  -1  14   4     2017.82     1576.10    205.13 o
 -12  15   4      439.98      505.63    150.55 o
 -11  15   4        9.77       34.54    134.10 o
 -10  15   4     2767.35     3206.50    269.48 o
  -9  15   4     3782.10     3343.65    282.85 o
  -8  15   4      115.04      159.00    113.83 o
  -7  15   4        4.60      174.97    135.05 o
  -6  15   4     2026.63     2365.59    252.14 o
  -5  15   4     3768.69     3447.62    341.54 o
  -4  15   4     1170.07      803.20    180.51 o
  -3  15   4       69.03     -109.11    109.11 o
  -9  16   4      143.61      118.79    158.26 o
  -8  16   4     3061.81     3189.40    350.37 o
  -7  16   4     2168.08     1914.04    248.15 o
   3 -16   5       31.64      302.82    186.95 o
   4 -16   5      891.86      518.91    124.22 o
   5 -16   5     4051.68     4129.48    537.13 o
   6 -16   5     1270.30     1688.63    228.46 o
   7 -16   5        6.32       54.91     98.48 o
   8 -16   5      859.45      582.33    137.72 o
   9 -16   5     6259.70     5916.66    707.05 o
  10 -16   5     3422.78     3686.34    439.06 o
   1 -15   5      190.05      152.91    149.43 o
   2 -15   5     1765.75     1445.96    371.84 o
   3 -15   5     3101.19     3217.84    303.53 o
   4 -15   5      456.32      550.09     83.62 o
   5 -15   5       79.41      412.34     65.89 o
   6 -15   5      771.25      740.90    109.57 o
   7 -15   5     4848.25     5149.19    315.68 o
   8 -15   5      385.89      343.32     73.61 o
   9 -15   5      627.54      516.30     82.30 o
  10 -15   5        5.60      142.25     93.81 o
  11 -15   5     1475.54     1364.26    171.33 o
  12 -15   5       88.31      167.07    139.44 o
  -1 -14   5     1176.12     1087.20    282.11 o
   0 -14   5       23.72       18.81    191.06 o
   1 -14   5       41.61       -3.99    141.30 o
   2 -14   5     2999.69     2847.49    164.37 o
   3 -14   5     5344.91     5245.95    280.94 o
   4 -14   5      820.33      871.91     61.26 o
   5 -14   5      344.16      275.81     55.94 o
   6 -14   5     5349.88     4824.97    224.21 o
   7 -14   5    11693.44    12147.14    578.79 o
   8 -14   5     2021.30     2247.58    129.53 o
   9 -14   5      160.30       51.50     57.04 o
  10 -14   5     2302.91     2242.44    164.18 o
  11 -14   5     5224.15     5146.92    399.52 o
  12 -14   5     2500.52     2550.12    243.29 o
  13 -14   5      274.92       65.07    175.82 o
  -3 -13   5     1360.83     1306.15    224.25 o
  -2 -13   5       43.74     -190.17    230.84 o
  -1 -13   5      748.85      641.17     86.86 o
   0 -13   5     2989.12     2748.45    169.79 o
   1 -13   5     3455.19     3583.93    145.09 o
   2 -13   5       30.94       50.45     38.11 o
   3 -13   5       22.46      -60.48     74.82 o
   4 -13   5     2721.54     2541.10     92.63 o
   5 -13   5     3213.38     3331.16    134.03 o
   6 -13   5      297.62      335.98     53.34 o
   7 -13   5     3645.27     3658.73    148.03 o
   8 -13   5       39.89      163.53     43.25 o
   9 -13   5     2459.03     2783.76    125.72 o
  10 -13   5      216.61      208.69     76.32 o
  11 -13   5     2644.67     2561.12    187.14 o
  12 -13   5      341.90      290.13    126.03 o
  13 -13   5       91.67      186.01     97.82 o
  -4 -12   5     2576.84     2526.86    302.32 o
  -3 -12   5     1603.86     1197.63    128.87 o
  -2 -12   5       63.89       26.32     66.01 o
  -1 -12   5     4973.80     4513.14    200.50 o
   0 -12   5    10630.40    10718.08    407.03 o
   1 -12   5     4111.45     4225.16    127.23 o
   2 -12   5       99.98      123.65     27.39 o
   3 -12   5     1007.81      942.45     52.02 o
   4 -12   5    14196.27    14696.04    393.29 o
   5 -12   5    13364.85    14012.01    387.27 o
   6 -12   5     1332.38     1398.61     70.98 o
   7 -12   5      256.78      233.24     62.22 o
   8 -12   5     7244.87     7202.89    244.83 o
   9 -12   5    11443.89    12145.96    442.61 o
  10 -12   5     1565.22     1686.15     90.51 o
  11 -12   5      149.80      109.99     81.60 o
  12 -12   5     1866.75     2134.60    164.37 o
  13 -12   5     3158.82     3191.61    259.45 o
  14 -12   5      221.94      156.19    158.97 o
  -6 -11   5     2779.59     3402.07    412.38 o
  -5 -11   5      226.05      615.20    259.45 o
  -4 -11   5      141.72       81.17     82.61 o
  -3 -11   5      727.36      646.29     73.48 o
  -2 -11   5     3075.06     3242.40    150.14 o
  -1 -11   5     1896.93     1933.68     88.57 o
   0 -11   5     1008.61     1011.00     62.16 o
   1 -11   5       15.04      -22.01     22.01 o
   2 -11   5     8448.63     8442.03    220.03 o
   3 -11   5      958.04     1171.33     58.49 o
   4 -11   5     3926.87     3611.09    113.08 o
   5 -11   5      763.66      851.84     46.71 o
   6 -11   5     1801.66     1660.46     60.85 o
   7 -11   5      432.08      486.75     79.60 o
   8 -11   5     2888.05     2553.86     94.89 o
   9 -11   5     5155.60     5012.59    181.78 o
  10 -11   5      492.70      531.68     42.56 o
  11 -11   5        8.75      -40.49     40.49 o
  12 -11   5     2323.37     2088.91    122.28 o
  13 -11   5     2797.08     2756.89    191.47 o
  14 -11   5      169.63       30.87    172.15 o
  -7 -10   5     1521.67     1600.34    292.64 o
  -6 -10   5     3148.97     2962.65    256.66 o
  -5 -10   5     1094.09     1202.10    139.37 o
  -4 -10   5        6.52       31.76     76.90 o
  -3 -10   5     4126.83     3958.53    143.12 o
  -2 -10   5    11212.95    11511.51    379.08 o
  -1 -10   5     5616.04     5708.95    166.54 o
   0 -10   5     2153.15     2316.02     66.89 o
   1 -10   5     3321.31     3179.83     84.41 o
   2 -10   5    25924.37    26779.20    693.79 o
   3 -10   5     8954.59     9083.11    240.65 o
   4 -10   5       47.97       23.12     32.24 o
   5 -10   5     1230.98     1358.63     52.94 o
   6 -10   5    15255.83    14534.33    450.10 o
   7 -10   5     7185.54     7219.16    212.62 o
   8 -10   5       21.77       50.71     45.42 o
   9 -10   5        7.52       -2.35     45.19 o
  10 -10   5     4330.50     4247.86    162.85 o
  11 -10   5     3587.96     3617.99    151.51 o
  12 -10   5      481.86      326.99     79.69 o
  13 -10   5       17.57      177.42     73.98 o
  14 -10   5      965.99     1028.73    142.51 o
  15 -10   5     1272.52     1107.32    204.14 o
  -8  -9   5     1363.93     1104.42    179.02 o
  -7  -9   5        5.06      -49.65    134.97 o
  -6  -9   5       29.78       87.81     72.53 o
  -5  -9   5     1912.74     1947.90    107.56 o
  -4  -9   5     2006.18     1939.38     87.14 o
  -3  -9   5      101.54      114.54     71.14 o
  -2  -9   5     1955.40     2007.88     79.22 o
  -1  -9   5     2017.57     2005.87     70.27 o
   0  -9   5     6588.25     6581.03    146.24 o
   1  -9   5       32.77       84.08     42.15 o
   2  -9   5    16398.13    16867.39    330.52 o
   3  -9   5      298.46      376.44     32.59 o
   4  -9   5     5481.19     5801.43    136.56 o
   5  -9   5      707.25      780.26     39.22 o
   6  -9   5    10062.72    10378.13    311.91 o
   7  -9   5     3477.88     3458.25    102.69 o
   8  -9   5      173.30      151.61     44.16 o
   9  -9   5      348.78      289.07     34.54 o
  10  -9   5     4736.83     4717.74    151.76 o
  11  -9   5     3072.29     3010.10    118.99 o
  12  -9   5        0.46      -31.80     55.53 o
  13  -9   5      101.68       66.99     48.43 o
  14  -9   5     2357.40     2411.76    227.59 o
  15  -9   5     3038.87     3427.69    379.41 o
  -9  -8   5     2498.49     2601.51    519.34 o
  -8  -8   5     1755.82     1963.78    230.33 o
  -7  -8   5      359.37      264.49     76.85 o
  -6  -8   5     1361.02     1418.82     85.49 o
  -5  -8   5     6940.43     6932.93    225.14 o
  -4  -8   5     9024.56     8935.84    262.52 o
  -3  -8   5     1647.74     1689.38     68.38 o
  -2  -8   5        9.31       16.44     33.58 o
  -1  -8   5    12022.22    12561.27    276.73 o
   0  -8   5    28481.80    29064.29    610.89 o
   1  -8   5     2934.38     2962.15     68.55 o
   2  -8   5      214.26      130.78     22.66 o
   3  -8   5    14056.37    14427.57    323.46 o
   4  -8   5    25832.20    27918.22    640.04 o
   5  -8   5     1831.32     1940.05     62.24 o
   6  -8   5      740.74      784.03     37.54 o
   7  -8   5      656.98      658.37     40.79 o
   8  -8   5     4681.71     4609.27    120.65 o
   9  -8   5      798.62      866.51     49.33 o
  10  -8   5     1113.77     1192.27     81.93 o
  11  -8   5       41.51      -15.14     52.11 o
  12  -8   5     1842.69     1917.10    100.57 o
  13  -8   5      326.07      170.47     79.23 o
  14  -8   5      461.71      337.62    136.59 o
  15  -8   5      381.95      499.66    153.25 o
 -10  -7   5      165.10      433.40    264.71 o
  -9  -7   5      232.15      131.44    173.94 o
  -8  -7   5       16.45       45.01     57.78 o
  -7  -7   5     1843.93     1979.22    106.37 o
  -6  -7   5      875.19      806.70     72.54 o
  -5  -7   5     1595.70     1468.79     67.01 o
  -4  -7   5     2512.19     2383.39     80.52 o
  -3  -7   5     2669.09     2649.38     83.37 o
  -2  -7   5     2506.28     2722.38     70.57 o
  -1  -7   5     4695.65     5065.90     97.71 o
   0  -7   5    10316.78    10465.47    210.33 o
   1  -7   5        6.04       18.86     18.18 o
   2  -7   5     2197.96     1908.87     43.87 o
   3  -7   5    11703.17    12073.10    221.85 o
   4  -7   5    11739.46    11374.64    225.17 o
   5  -7   5      811.90      941.79     52.27 o
   6  -7   5      626.15      605.01     53.35 o
   7  -7   5     7271.30     7255.38    168.50 o
   8  -7   5    17623.62    17768.31    454.55 o
   9  -7   5     2389.76     2478.51     82.76 o
  10  -7   5       74.90      111.68     32.28 o
  11  -7   5     1362.33     1287.42     67.46 o
  12  -7   5     6212.78     6170.15    241.64 o
  13  -7   5     1276.25     1428.70    103.93 o
  14  -7   5      186.78      -93.48     93.48 o
  15  -7   5       10.97     -150.74    150.74 o
 -11  -6   5     3004.97     3373.77    567.39 o
 -10  -6   5     1272.61     1083.53    159.01 o
  -9  -6   5       57.05       59.79    138.08 o
  -8  -6   5     1443.82     1234.53     76.78 o
  -7  -6   5    10577.23    11505.14    357.33 o
  -6  -6   5     4905.57     4736.36    142.25 o
  -5  -6   5      131.37      122.20     34.86 o
  -4  -6   5     1141.20     1103.37     46.75 o
  -3  -6   5    21256.10    20640.18    452.01 o
  -2  -6   5    16504.43    16200.87    337.92 o
  -1  -6   5     4659.91     4736.93     82.02 o
   0  -6   5      210.63      227.20     22.31 o
   1  -6   5    11235.27    11343.63    204.54 o
   2  -6   5    36447.66    35644.81    658.09 o
   3  -6   5      986.01     1022.11     34.63 o
   4  -6   5       74.53       51.04     33.48 o
   5  -6   5    13332.03    14462.08    284.35 o
   6  -6   5     6099.01     6016.66    133.13 o
   7  -6   5      214.36      257.84     30.76 o
   8  -6   5     2714.82     2299.18     68.10 o
   9  -6   5      603.25      650.49     44.41 o
  10  -6   5     3492.83     3363.93    102.16 o
  11  -6   5      395.91      432.24     40.84 o
  12  -6   5     5295.15     5310.52    190.65 o
  13  -6   5      216.23      224.70     76.91 o
  14  -6   5     1396.39     1396.66    160.70 o
  15  -6   5       41.12      -44.81    110.71 o
 -11  -5   5       90.59       45.67    205.52 o
 -10  -5   5      213.40      156.65    107.27 o
  -9  -5   5     2278.68     2359.52    103.25 o
  -8  -5   5       81.63       37.61     39.99 o
  -7  -5   5     4426.08     4558.04    111.27 o
  -6  -5   5     1101.90      998.79     44.51 o
  -5  -5   5     2751.46     2681.71     70.80 o
  -4  -5   5      129.90      106.14     28.73 o
  -3  -5   5    16726.70    16333.76    354.68 o
  -2  -5   5    14610.13    15067.69    234.90 o
  -1  -5   5     3234.73     3166.63     54.36 o
   0  -5   5      871.42     1100.08     33.33 o
   1  -5   5    32184.03    34326.99    675.01 o
   2  -5   5    23109.97    23332.42    457.89 o
   3  -5   5     2189.85     2498.23     64.30 o
   4  -5   5       13.73       21.18     25.60 o
   5  -5   5    13367.90    12577.73    228.96 o
   6  -5   5    12713.09    12134.14    269.20 o
   7  -5   5       66.31       94.95     26.79 o
   8  -5   5       83.08       75.29     27.57 o
   9  -5   5     6197.52     6327.29    156.58 o
  10  -5   5    11306.69    11524.36    275.69 o
  11  -5   5     1061.03      905.45     54.30 o
  12  -5   5      405.70      310.93     44.88 o
  13  -5   5      876.77      683.43     77.04 o
  14  -5   5     4183.65     4244.44    433.30 o
 -12  -4   5       41.76       55.37    111.09 o
 -11  -4   5        5.66      -61.70     61.70 o
 -10  -4   5     4059.93     3925.11    146.43 o
  -9  -4   5     7789.22     7632.06    216.37 o
  -8  -4   5      775.22      708.53     39.56 o
  -7  -4   5     1163.49     1174.87     50.37 o
  -6  -4   5     5570.82     5600.73    103.06 o
  -5  -4   5    24007.62    24827.39    404.50 o
  -4  -4   5     5574.47     5176.37     86.73 o
  -3  -4   5      537.71      430.25     18.98 o
  -2  -4   5     4421.84     4487.19     72.27 o
  -1  -4   5    20900.83    19973.07    303.08 o
   0  -4   5     1999.28     1889.07     36.68 o
   1  -4   5       26.76       32.92     16.18 o
   2  -4   5     4013.49     4052.60     88.78 o
   3  -4   5    11794.49    12033.39    275.88 o
   4  -4   5     5086.94     4731.34     88.26 o
   5  -4   5      669.54      645.94     29.66 o
   6  -4   5      651.96      433.19     24.16 o
   7  -4   5     3405.27     3937.59     83.99 o
   8  -4   5     4518.64     4641.44    102.85 o
   9  -4   5     3277.24     3408.99     85.12 o
  10  -4   5     7807.28     7830.03    204.25 o
  11  -4   5       13.69      -31.80     41.64 o
  12  -4   5     2994.03     2616.71    123.09 o
  13  -4   5      465.26      488.61     71.90 o
  14  -4   5     4313.23     4395.48    422.66 o
 -13  -3   5       48.63      -82.64    148.50 o
 -12  -3   5      646.80      902.35    114.41 o
 -11  -3   5      652.00      557.24     86.18 o
 -10  -3   5     1262.10     1157.43     54.51 o
  -9  -3   5     3893.47     3534.36    101.82 o
  -8  -3   5      663.51      653.52     33.28 o
  -7  -3   5     3308.39     3557.79     84.13 o
  -6  -3   5     4709.30     4792.39     89.30 o
  -5  -3   5    25823.56    26242.25    436.50 o
  -4  -3   5     1034.48      914.20     22.98 o
  -3  -3   5     4694.79     4322.71     66.85 o
  -2  -3   5     9945.51    10104.02    141.95 o
  -1  -3   5    47616.97    48913.10    763.13 o
   0  -3   5      517.51      562.76     17.82 o
   1  -3   5     1208.00     1142.89     29.09 o
   2  -3   5    14876.97    15092.52    280.78 o
   3  -3   5    24944.28    25276.58    473.62 o
   4  -3   5     7875.35     7662.31    148.61 o
   5  -3   5     1257.88     1355.22     36.48 o
   6  -3   5     1077.16     1010.81     42.96 o
   7  -3   5    15322.83    15087.85    275.80 o
   8  -3   5    16370.30    16508.65    300.99 o
   9  -3   5      948.96      900.68     50.34 o
  10  -3   5     2454.24     2433.56     83.65 o
  11  -3   5     7220.78     7045.85    224.52 o
  12  -3   5     7898.82     7708.74    299.93 o
  13  -3   5       58.54       86.91     81.35 o
  14  -3   5      177.79       60.42    118.15 o
 -13  -2   5      472.09      348.93    131.70 o
 -12  -2   5     5030.05     5747.86    325.73 o
 -11  -2   5     3062.58     2920.24    122.25 o
 -10  -2   5      208.25      260.53     39.87 o
  -9  -2   5      104.37       85.15     26.12 o
  -8  -2   5    10482.12    10530.85    226.72 o
  -7  -2   5     8842.86     8732.85    158.48 o
  -6  -2   5      192.61      239.86     20.40 o
  -5  -2   5     5483.51     5958.10     89.65 o
  -4  -2   5     7884.65     8235.71    121.08 o
  -3  -2   5    24941.58    24087.35    318.98 o
  -2  -2   5      146.53      135.39     10.66 o
  -1  -2   5      182.83      113.22      9.58 o
   0  -2   5    23165.71    22909.49    418.69 o
   1  -2   5      436.58      494.34     17.59 o
   2  -2   5     1849.23     1662.18     37.67 o
   3  -2   5     3013.93     2987.06     57.63 o
   4  -2   5      213.77      184.16     23.73 o
   5  -2   5     8994.22     9383.74    152.10 o
   6  -2   5      103.94       88.76     21.90 o
   7  -2   5     8458.41     8461.09    171.73 o
   8  -2   5     5358.54     5028.29    128.67 o
   9  -2   5     4834.01     5003.11    137.09 o
  10  -2   5     1782.57     1607.96     65.51 o
  11  -2   5     5844.35     6118.35    228.66 o
  12  -2   5     5459.89     5483.97    259.26 o
  13  -2   5       27.56      167.26    181.86 o
  14  -2   5       30.35     -121.79    121.79 o
 -14  -1   5      672.09      529.16    129.95 o
 -13  -1   5       13.40      161.18    104.67 o
 -12  -1   5     4292.96     4345.16    213.71 o
 -11  -1   5     2854.27     2623.04    109.08 o
 -10  -1   5     1283.69     1293.30     53.58 o
  -9  -1   5     3107.31     2957.82     79.38 o
  -8  -1   5    17117.18    16948.62    292.33 o
  -7  -1   5    14559.85    14434.91    257.04 o
  -6  -1   5     4184.92     4096.97     71.25 o
  -5  -1   5     1503.30     1522.33     36.47 o
  -4  -1   5     9533.62     9746.80    144.72 o
  -3  -1   5    29559.47    28365.27    402.26 o
  -2  -1   5     2099.36     2183.03     36.89 o
  -1  -1   5     3595.22     3555.62     59.24 o
   0  -1   5     7221.29     7066.38    141.20 o
   1  -1   5    46294.55    44784.06    867.01 o
   2  -1   5     4581.24     4844.03     82.55 o
   3  -1   5     2355.30     2366.67     42.72 o
   4  -1   5     6222.59     6088.51     93.14 o
   5  -1   5    23252.47    21829.63    328.06 o
   6  -1   5     9697.36    10077.72    210.90 o
   7  -1   5      314.25      398.77     54.51 o
   8  -1   5      200.57      127.05     32.51 o
   9  -1   5    19265.66    19489.92    528.88 o
  10  -1   5     7573.97     7778.93    230.25 o
  11  -1   5     1292.31     1288.45     74.71 o
  12  -1   5       72.66      127.95     61.78 o
  13  -1   5     2431.61     1727.86    180.12 o
 -14   0   5     2909.28     3196.64    332.17 o
 -13   0   5      888.28     1088.27    103.70 o
 -12   0   5      913.69      912.16     74.36 o
 -11   0   5      382.29      551.67     47.65 o
 -10   0   5    17042.71    18102.99    468.58 o
  -9   0   5     3760.19     3432.20     93.91 o
  -8   0   5     1135.13     1144.44     43.16 o
  -7   0   5      787.27      794.17     30.34 o
  -6   0   5     8096.85     7324.17    109.25 o
  -5   0   5    15146.57    15690.33    237.38 o
  -4   0   5    11637.54    12353.18    199.68 o
  -3   0   5    13659.03    14345.99    239.67 o
  -2   0   5      181.72      269.84     15.08 o
  -1   0   5    15684.49    15682.09    290.13 o
   0   0   5     3546.34     3356.89     71.51 o
   1   0   5    10444.60     9703.92    179.35 o
   2   0   5       20.95       51.33     10.69 o
   3   0   5     4769.20     4581.00     76.14 o
   4   0   5     3909.82     3502.96     60.87 o
   5   0   5    36020.95    36415.27    542.83 o
   6   0   5      227.36      161.69     25.63 o
   7   0   5     7043.69     7000.65    142.96 o
   8   0   5      144.15       74.42     34.75 o
   9   0   5    12241.98    12442.01    308.69 o
  10   0   5     2499.20     2499.57     96.35 o
  11   0   5      874.23      875.82     72.31 o
  12   0   5       94.25      134.21     84.29 o
  13   0   5     2402.16     2545.82    293.95 o
 -15   1   5      305.08       49.01    168.33 o
 -14   1   5     2689.39     2388.10    272.68 o
 -13   1   5       19.89       24.04     65.83 o
 -12   1   5      184.08      140.05     52.82 o
 -11   1   5     2453.33     2278.07     81.71 o
 -10   1   5    10877.47    11093.85    256.53 o
  -9   1   5     5401.57     5274.51    130.56 o
  -8   1   5     3536.82     3460.39     80.99 o
  -7   1   5     5136.33     5462.74    111.76 o
  -6   1   5    15794.06    14507.17    230.06 o
  -5   1   5    12907.69    12804.20    208.94 o
  -4   1   5     5853.65     6455.51    119.00 o
  -3   1   5     3158.08     3144.62     66.22 o
  -2   1   5     9889.19     9213.61    167.81 o
  -1   1   5    16529.51    16015.92    333.83 o
   0   1   5     5600.20     5944.54    156.25 o
   1   1   5      374.79      556.92     17.04 o
   2   1   5    30596.01    30400.59    509.76 o
   3   1   5    56156.33    55839.71    803.89 o
   4   1   5       79.01       75.60     16.15 o
   5   1   5     1629.33     1455.53     43.16 o
   6   1   5    10862.43    11003.43    226.22 o
   7   1   5    28947.49    28937.21    654.10 o
   8   1   5     2216.07     2105.81     74.84 o
   9   1   5     1500.17     1624.36     75.62 o
  10   1   5      127.17       80.80     39.40 o
  11   1   5     4302.55     4036.89    210.50 o
  12   1   5      982.02      983.11    148.86 o
 -15   2   5        5.16       34.83    136.15 o
 -14   2   5      704.68      655.48    112.46 o
 -13   2   5     1343.95     1529.30     95.58 o
 -12   2   5     8900.69     9788.77    303.55 o
 -11   2   5       31.85       23.66     36.70 o
 -10   2   5     1341.20     1389.40     56.21 o
  -9   2   5      391.49      457.17     43.77 o
  -8   2   5     8685.28     8346.37    188.25 o
  -7   2   5     2957.03     2845.99     60.13 o
  -6   2   5     3246.22     3159.22     64.32 o
  -5   2   5      295.56      419.60     23.81 o
  -4   2   5     2914.78     2751.39     61.86 o
  -3   2   5     1795.98     1797.72     42.84 o
  -2   2   5    42078.72    43640.03    803.16 o
  -1   2   5    27211.99    27763.20    499.44 o
   0   2   5     5947.52     6705.93    134.63 o
   1   2   5     4445.66     4350.77     80.17 o
   2   2   5    16029.38    15752.65    257.66 o
   3   2   5    22855.43    21836.96    327.58 o
   4   2   5        7.16       26.77     19.17 o
   5   2   5     2968.26     3095.43     65.28 o
   6   2   5     9376.02     9161.75    201.35 o
   7   2   5    15160.99    15394.46    371.18 o
   8   2   5      220.55      196.91     55.02 o
   9   2   5      392.72      281.70     51.79 o
  10   2   5     1897.72     2056.62    118.71 o
  11   2   5     4883.50     4930.72    333.31 o
  12   2   5     1052.22      768.19    143.79 o
 -15   3   5       72.68      187.81    101.88 o
 -14   3   5      247.79      374.09     86.58 o
 -13   3   5     4837.70     4510.50    197.62 o
 -12   3   5     8160.24     8771.16    267.07 o
 -11   3   5      545.40      615.56     69.71 o
 -10   3   5       27.43       27.95     32.55 o
  -9   3   5     4547.25     4279.94    109.50 o
  -8   3   5    23156.22    23622.23    422.87 o
  -7   3   5    15641.42    15986.99    248.06 o
  -6   3   5       34.96       13.70     21.95 o
  -5   3   5     1861.02     1585.11     38.91 o
  -4   3   5    39757.88    38721.48    804.22 o
  -3   3   5    27362.51    27747.66    568.95 o
  -2   3   5     1140.01     1040.13     24.82 o
  -1   3   5     3722.94     3567.01     76.74 o
   0   3   5    26679.07    26703.00    473.84 o
   1   3   5    14496.94    14431.31    233.22 o
   2   3   5       53.63       19.14     13.70 o
   3   3   5      444.34      482.69     20.57 o
   4   3   5    26888.39    27429.63    497.99 o
   5   3   5    19393.53    19559.08    330.70 o
   6   3   5       43.32       34.27     32.32 o
   7   3   5       96.38      109.88     29.31 o
   8   3   5     5014.95     4344.90    136.40 o
   9   3   5     3882.51     3713.00    149.05 o
  10   3   5        8.51       44.82     73.43 o
  11   3   5      172.02      203.22    159.43 o
 -15   4   5     2184.56     2370.11    209.53 o
 -14   4   5     2721.49     2992.96    182.39 o
 -13   4   5      195.99      124.38     53.25 o
 -12   4   5      416.94      359.68     64.38 o
 -11   4   5     3930.59     4149.10    140.55 o
 -10   4   5     2666.96     2720.70     88.79 o
  -9   4   5      706.96      754.36     36.17 o
  -8   4   5     9687.81    10319.75    217.04 o
  -7   4   5        4.13        8.22     20.16 o
  -6   4   5     4594.32     4220.57     74.45 o
  -5   4   5      109.10      130.83     18.50 o
  -4   4   5    13767.21    13406.76    247.04 o
  -3   4   5     6448.37     6869.74    123.04 o
  -2   4   5     3265.51     2965.98     54.10 o
  -1   4   5     1756.03     1381.32     32.54 o
   0   4   5    36028.95    35729.81    694.17 o
   1   4   5     7858.92     7292.34    119.30 o
   2   4   5     5654.43     5798.54     96.42 o
   3   4   5      212.07      161.67     26.11 o
   4   4   5    24072.35    23713.34    424.12 o
   5   4   5    12168.94    12521.45    254.77 o
   6   4   5       54.76       44.01     24.66 o
   7   4   5      308.06      306.35     39.09 o
   8   4   5     4920.72     5071.35    169.52 o
   9   4   5     3207.21     3604.70    194.42 o
  10   4   5     1173.31     1527.71    162.47 o
 -16   5   5       12.64      -96.74     96.74 o
 -15   5   5     4555.23     4855.40    404.83 o
 -14   5   5     3888.93     3604.20    201.79 o
 -13   5   5       35.12       44.93     61.22 o
 -12   5   5      115.05       63.86     53.69 o
 -11   5   5    10621.51    10565.27    299.43 o
 -10   5   5    12273.29    12388.29    288.52 o
  -9   5   5     1858.89     2112.39     55.69 o
  -8   5   5       59.41      -11.59     26.67 o
  -7   5   5    12634.38    11874.44    231.68 o
  -6   5   5    36073.92    35408.25    567.20 o
  -5   5   5     4612.42     4916.77     97.01 o
  -4   5   5      159.06      259.58     25.57 o
  -3   5   5     6224.12     6083.35    108.60 o
  -2   5   5    69904.96    70682.59   1338.19 o
  -1   5   5     6992.18     7816.32    148.90 o
   0   5   5     5008.01     5171.00    104.13 o
   1   5   5     1148.29     1150.82     32.20 o
   2   5   5    19519.68    19696.91    423.60 o
   3   5   5     5994.40     6060.54    121.01 o
   4   5   5     4686.15     4578.66    100.17 o
   5   5   5      298.56      302.46     24.75 o
   6   5   5     2726.44     2706.96     89.68 o
   7   5   5     2009.18     1922.12     80.06 o
   8   5   5      414.21      466.36     62.63 o
   9   5   5      130.94        3.00     61.75 o
  10   5   5      998.22      379.94    104.13 o
 -16   6   5      616.15      815.71    129.51 o
 -15   6   5      810.42      604.31    101.51 o
 -14   6   5       88.53      -73.40     83.94 o
 -13   6   5     1719.36     1870.58    103.70 o
 -12   6   5      216.34      337.28     36.38 o
 -11   6   5     1228.95     1362.55     73.90 o
 -10   6   5     2148.99     2216.63     66.57 o
  -9   6   5      138.38      130.36     34.28 o
  -8   6   5     1523.33     1543.41     47.36 o
  -7   6   5     6409.62     6209.16    123.15 o
  -6   6   5    24754.97    25037.92    533.96 o
  -5   6   5       71.50      134.79     27.60 o
  -4   6   5      772.71      718.15     22.98 o
  -3   6   5    10487.67    10601.14    232.00 o
  -2   6   5    25421.96    24481.52    461.73 o
  -1   6   5     2153.41     2358.97     47.04 o
   0   6   5      919.23      992.79     30.04 o
   1   6   5     6465.74     6273.80    124.80 o
   2   6   5    29773.22    30111.25    623.03 o
   3   6   5     8090.22     7803.45    165.05 o
   4   6   5       74.18      -23.79     23.79 o
   5   6   5     2125.40     1947.01     58.88 o
   6   6   5     9855.41    10437.77    315.17 o
   7   6   5     3511.51     3735.76    160.63 o
   8   6   5      664.71      461.65     71.28 o
   9   6   5      418.27      425.04     98.43 o
 -16   7   5      882.98      519.60    123.78 o
 -15   7   5        0.98       36.04    120.84 o
 -14   7   5      926.25     1008.18     93.20 o
 -13   7   5     6154.81     6357.45    228.92 o
 -12   7   5     4827.17     4970.40    162.96 o
 -11   7   5      720.81      732.41     54.47 o
 -10   7   5     2591.22     2487.08     77.09 o
  -9   7   5    15593.62    14907.95    348.79 o
  -8   7   5    15637.12    16044.01    300.95 o
  -7   7   5      564.09      642.13     33.00 o
  -6   7   5      311.95      252.27     27.19 o
  -5   7   5    13920.52    13333.88    316.27 o
  -4   7   5    18456.47    19003.08    448.30 o
  -3   7   5       12.13       82.11     25.89 o
  -2   7   5     1593.90     1456.34     41.07 o
  -1   7   5     8570.49     8850.48    167.54 o
   0   7   5    10816.43    10932.50    206.73 o
   1   7   5       40.77        6.24     22.49 o
   2   7   5      752.98      847.18     36.14 o
   3   7   5       11.18      -25.89     39.36 o
   4   7   5     1505.39     1483.07     58.00 o
   5   7   5       48.98        6.94     30.64 o
   6   7   5     1632.29     1735.84     89.62 o
   7   7   5      864.80      846.82    103.81 o
   8   7   5      201.12      100.98     95.93 o
 -16   8   5        2.31       34.32    177.49 o
 -15   8   5     1195.38     1303.93    141.79 o
 -14   8   5       11.01       76.78     62.01 o
 -13   8   5     2182.32     1980.80    100.26 o
 -12   8   5      966.54     1083.47     55.78 o
 -11   8   5       90.92      156.75     41.67 o
 -10   8   5      553.64      646.99     60.07 o
  -9   8   5    10363.35    10698.54    245.56 o
  -8   8   5    10073.88    10622.91    261.95 o
  -7   8   5      287.34      270.61     27.89 o
  -6   8   5       75.41      138.14     33.31 o
  -5   8   5    29678.19    30114.35    743.09 o
  -4   8   5    20756.07    21167.56    476.23 o
  -3   8   5      479.84      499.53     32.20 o
  -2   8   5      284.26      298.00     22.46 o
  -1   8   5    19115.60    18802.70    425.02 o
   0   8   5    21347.74    21885.45    508.02 o
   1   8   5     2918.32     2891.95     74.38 o
   2   8   5      929.26      919.42     45.60 o
   3   8   5     4555.43     4686.79    128.85 o
   4   8   5    10024.89    10188.06    296.60 o
   5   8   5     3017.77     2861.77    145.04 o
   6   8   5      234.55      280.19     57.43 o
   7   8   5     1016.22     1212.15    186.33 o
 -16   9   5     1841.45     2152.03    279.95 o
 -15   9   5     3254.17     3392.84    301.17 o
 -14   9   5     1843.34     1645.51    110.22 o
 -13   9   5      182.42      244.35     42.22 o
 -12   9   5     2712.82     2530.59     97.42 o
 -11   9   5    11125.43    11421.56    336.21 o
 -10   9   5     3356.85     3169.82    102.04 o
  -9   9   5      457.42      442.58     47.23 o
  -8   9   5     2998.02     2897.64     81.90 o
  -7   9   5    23146.80    23330.35    714.87 o
  -6   9   5     6673.68     6690.06    166.03 o
  -5   9   5     1882.16     1778.58     59.39 o
  -4   9   5       16.07      -24.88     30.05 o
  -3   9   5     8867.43     8788.41    248.01 o
  -2   9   5     4060.91     4137.21    102.04 o
  -1   9   5     2157.36     2078.39     60.28 o
   0   9   5     3597.44     3448.03     94.44 o
   1   9   5      599.20      618.95     48.72 o
   2   9   5      574.84      558.81     35.21 o
   3   9   5     1053.52     1254.21     56.37 o
   4   9   5     2528.87     2563.81    134.61 o
   5   9   5       68.60      100.19     61.18 o
   6   9   5       33.55      -72.01     77.59 o
 -15  10   5     1422.62     1445.52    195.19 o
 -14  10   5       74.87       69.74     73.13 o
 -13  10   5      541.02      446.25     60.04 o
 -12  10   5     1549.99     1385.49     73.29 o
 -11  10   5     6407.54     6707.53    204.78 o
 -10  10   5     1420.85     1325.90     62.22 o
  -9  10   5       55.36       40.84     46.41 o
  -8  10   5     6217.35     6316.63    180.76 o
  -7  10   5    24889.16    26354.27    755.35 o
  -6  10   5     6493.30     6071.58    174.12 o
  -5  10   5       30.41       49.26     36.72 o
  -4  10   5     4227.33     4186.56    122.95 o
  -3  10   5    28925.32    30205.56    868.47 o
  -2  10   5    14811.84    15208.45    472.17 o
  -1  10   5      442.52      332.59     39.08 o
   0  10   5     1812.42     1795.92     68.76 o
   1  10   5     7944.46     7633.60    233.15 o
   2  10   5     6179.79     6143.80    198.95 o
   3  10   5     1436.55     1273.25     89.53 o
   4  10   5      324.22      286.71    112.03 o
   5  10   5     2618.41     2310.18    275.14 o
 -15  11   5      244.50      148.00     86.30 o
 -14  11   5     1851.39     1763.97    143.00 o
 -13  11   5     4133.87     4058.08    201.85 o
 -12  11   5      547.54      555.22     76.88 o
 -11  11   5       39.48       72.37     61.58 o
 -10  11   5     2569.18     2450.67    104.50 o
  -9  11   5     7040.21     6950.36    213.25 o
  -8  11   5      307.86      264.49     43.10 o
  -7  11   5     4404.77     4500.05    142.01 o
  -6  11   5      529.23      559.05     44.56 o
  -5  11   5     7587.90     7534.08    215.14 o
  -4  11   5       93.53       40.16     34.06 o
  -3  11   5     2522.40     2544.21     85.88 o
  -2  11   5      791.69      735.67     50.00 o
  -1  11   5      629.14      630.41     39.20 o
   0  11   5       60.36       31.71     46.50 o
   1  11   5     3698.52     3752.97    199.13 o
   2  11   5     1791.11     1855.75    117.39 o
   3  11   5       37.81      -97.10    121.56 o
   4  11   5      189.13      339.60    224.34 o
 -15  12   5      123.08      366.52    105.30 o
 -14  12   5     2380.19     2541.46    228.59 o
 -13  12   5     3198.88     3393.55    195.02 o
 -12  12   5       24.11       80.79     82.41 o
 -11  12   5       64.63       56.40     48.97 o
 -10  12   5     6576.24     6748.39    266.39 o
  -9  12   5    12348.95    13393.67    457.34 o
  -8  12   5     1521.35     1374.76     74.23 o
  -7  12   5        1.41       -4.48     42.43 o
  -6  12   5     7569.64     8202.52    265.48 o
  -5  12   5    20100.19    20843.87    752.92 o
  -4  12   5     5542.26     5120.79    166.01 o
  -3  12   5      347.09      350.11     61.58 o
  -2  12   5     4031.80     4017.62    158.47 o
  -1  12   5     6457.70     6346.20    294.80 o
   0  12   5     2560.25     2500.32    159.80 o
   1  12   5      253.10      249.28    119.14 o
   2  12   5      343.22      528.85    124.67 o
 -14  13   5       41.74      246.52    128.60 o
 -13  13   5        6.26       -2.38     84.47 o
 -12  13   5     1874.70     1841.48    141.12 o
 -11  13   5     1427.69     1384.13    105.92 o
 -10  13   5      555.84      596.25    107.84 o
  -9  13   5      791.86      960.43     91.46 o
  -8  13   5      777.79      783.76     64.33 o
  -7  13   5     2211.19     2222.04    107.45 o
  -6  13   5     2220.49     2266.04    123.56 o
  -5  13   5     4423.80     4332.01    195.71 o
  -4  13   5       54.63       16.99     52.69 o
  -3  13   5      490.83      505.95     68.50 o
  -2  13   5      560.77      558.87     94.68 o
  -1  13   5     3602.79     4045.06    279.62 o
   0  13   5     1020.23      809.19    122.82 o
   1  13   5      149.52      324.59    145.40 o
 -13  14   5      649.95      783.99    117.65 o
 -12  14   5     6035.19     6095.34    500.89 o
 -11  14   5     3598.13     3712.67    322.14 o
 -10  14   5       50.53      252.27     72.87 o
  -9  14   5      830.82      862.96    136.52 o
  -8  14   5     7378.60     7516.17    382.11 o
  -7  14   5     7215.56     7256.88    396.13 o
  -6  14   5      364.73      430.33     68.56 o
  -5  14   5      347.39      373.85     96.32 o
  -4  14   5     3149.28     3048.84    225.81 o
  -3  14   5     5010.24     5610.54    597.32 o
  -2  14   5     1349.35     1048.15    157.42 o
  -1  14   5       22.25      -21.32     95.69 o
 -11  15   5      141.85      279.33     92.50 o
 -10  15   5     1478.12     1387.13    173.07 o
  -9  15   5       27.79        1.57     68.10 o
  -8  15   5     2519.64     2335.36    219.54 o
  -7  15   5     1616.93     1201.73    161.93 o
  -6  15   5        3.95     -137.95    169.29 o
  -5  15   5       20.51       -7.14    155.38 o
  -4  15   5     1591.11     1617.41    223.72 o
   3 -16   6      825.71      882.06    376.50 o
   4 -16   6        4.74       32.69    162.79 o
   5 -16   6       20.53      318.32    181.76 o
   6 -16   6     1111.10     1052.31    212.96 o
   7 -16   6     4218.30     4383.19    492.57 o
   8 -16   6      967.34      654.58    224.72 o
   9 -16   6        2.20     -134.31    134.31 o
   1 -15   6     2790.83     2694.25    381.67 o
   2 -15   6      707.55     1033.32    455.98 o
   3 -15   6      441.25      207.00     81.17 o
   4 -15   6     3911.69     3901.93    326.62 o
   5 -15   6     3915.33     4265.58    315.03 o
   6 -15   6      314.64      499.47    105.34 o
   7 -15   6       15.16      108.27     59.17 o
   8 -15   6      590.04      278.30     81.19 o
   9 -15   6     2772.52     2672.58    239.76 o
  10 -15   6      392.09      415.89    137.32 o
  11 -15   6      365.75      252.37    100.37 o
  -1 -14   6       77.16     -107.06    132.25 o
   0 -14   6     2453.09     2795.92    326.02 o
   1 -14   6      642.98      398.25    132.63 o
   2 -14   6       14.94       27.10     92.56 o
   3 -14   6        3.09       53.31     50.52 o
   4 -14   6     4127.82     3907.77    221.07 o
   5 -14   6     3428.39     3720.03    222.24 o
   6 -14   6       99.55      151.28     58.29 o
   7 -14   6        4.42       44.52     96.25 o
   8 -14   6     3972.38     3656.17    188.02 o
   9 -14   6     6951.86     6874.64    387.61 o
  10 -14   6      868.70      818.37    124.28 o
  11 -14   6      113.93      188.09    122.90 o
  12 -14   6     2422.43     2100.00    231.90 o
  -3 -13   6     1031.33      795.25    261.32 o
  -2 -13   6     2900.36     3321.71    321.99 o
  -1 -13   6     1409.45     1178.37    107.85 o
   0 -13   6       10.11      -47.34     70.53 o
   1 -13   6     1475.59     1161.90     83.51 o
   2 -13   6     6030.62     5752.92    227.13 o
   3 -13   6     3870.34     4178.51    161.52 o
   4 -13   6      227.26      214.12     39.76 o
   5 -13   6       18.80       39.62     39.26 o
   6 -13   6     4398.61     4381.12    171.23 o
   7 -13   6     1686.71     1819.30     86.67 o
   8 -13   6      693.55      590.32     82.04 o
   9 -13   6      875.14      919.72     88.79 o
  10 -13   6      855.89      883.33    114.91 o
  11 -13   6      477.52      466.21     94.91 o
  12 -13   6      599.10      359.20    149.60 o
  13 -13   6      596.37      577.90    124.19 o
  -5 -12   6        0.00      326.30    254.89 o
  -4 -12   6        9.01       -9.27    113.77 o
  -3 -12   6     1199.95     1229.61    132.53 o
  -2 -12   6     2152.79     2056.82    154.73 o
  -1 -12   6      562.55      634.26     72.17 o
   0 -12   6      129.17      168.58    102.01 o
   1 -12   6     1936.46     1937.59     80.42 o
   2 -12   6    10706.45    11137.78    343.64 o
   3 -12   6     4670.24     4800.62    167.54 o
   4 -12   6       55.38       75.75     50.55 o
   5 -12   6      429.07      402.97     44.97 o
   6 -12   6     7914.53     8244.30    255.25 o
   7 -12   6     5449.11     5889.34    179.74 o
   8 -12   6      466.56      380.47     41.76 o
   9 -12   6      940.16      914.45     66.57 o
  10 -12   6     5626.52     5760.36    243.80 o
  11 -12   6     2907.94     3126.57    184.92 o
  12 -12   6       70.12       83.62     91.74 o
  13 -12   6      238.44      257.61     88.05 o
  14 -12   6     1814.23     1715.60    252.00 o
  -6 -11   6      199.41      428.10    229.90 o
  -5 -11   6     1198.84     1231.38    193.05 o
  -4 -11   6     4824.77     5142.61    321.40 o
  -3 -11   6       95.63      127.27     65.37 o
  -2 -11   6      802.31      693.75     65.80 o
  -1 -11   6     2341.53     1971.47     89.18 o
   0 -11   6     6430.46     6748.38    202.33 o
   1 -11   6      157.14      198.71     27.82 o
   2 -11   6     1865.92     1968.47     71.24 o
   3 -11   6       48.05       57.94     32.25 o
   4 -11   6     8589.15     8698.27    238.64 o
   5 -11   6      778.56     1069.22     54.04 o
   6 -11   6     2391.01     2687.96     88.89 o
   7 -11   6       18.32       -6.35     35.96 o
   8 -11   6     2113.00     2403.74     92.62 o
   9 -11   6       37.54      -10.12     59.75 o
  10 -11   6     1961.34     1814.36    101.01 o
  11 -11   6      847.59      833.94     76.61 o
  12 -11   6       20.02       20.06     45.32 o
  13 -11   6        3.27      -70.04     70.04 o
  14 -11   6      817.20      730.85    151.52 o
  -7 -10   6        2.11     -140.85    140.85 o
  -6 -10   6      252.18      126.04     99.42 o
  -5 -10   6     3735.99     3618.89    200.55 o
  -4 -10   6     2521.25     2815.70    148.54 o
  -3 -10   6        7.33      -13.12     44.64 o
  -2 -10   6       37.83      -25.19     44.98 o
  -1 -10   6     5351.30     5345.90    156.78 o
   0 -10   6    15917.63    16876.61    462.94 o
   1 -10   6      428.02      573.05     41.91 o
   2 -10   6        5.42        5.79     55.21 o
   3 -10   6     4353.49     4296.55    114.61 o
   4 -10   6    18347.59    18951.13    501.67 o
   5 -10   6     3362.90     3601.00    108.98 o
   6 -10   6       64.77      -20.29     27.18 o
   7 -10   6     5423.43     5457.99    163.37 o
   8 -10   6    10156.58     9858.04    332.01 o
   9 -10   6     2835.53     2755.72     94.98 o
  10 -10   6       34.18       19.88     38.34 o
  11 -10   6     1115.53     1010.40     66.72 o
  12 -10   6     4760.49     4763.09    230.89 o
  13 -10   6     1781.71     1759.05    113.35 o
  14 -10   6        8.49     -116.37    116.37 o
  -8  -9   6      204.33      251.24    124.65 o
  -7  -9   6     1308.88     1214.65    141.40 o
  -6  -9   6     1502.17     1409.68    126.12 o
  -5  -9   6      172.66       86.52     56.13 o
  -4  -9   6       99.98       71.43     51.50 o
  -3  -9   6     7344.30     7173.61    228.98 o
  -2  -9   6     2968.10     2940.79    103.19 o
  -1  -9   6     4352.51     4386.75    121.02 o
   0  -9   6     1705.11     1749.09     58.66 o
   1  -9   6     3935.17     3801.99    104.39 o
   2  -9   6     4718.41     4500.15    106.76 o
   3  -9   6     1491.51     1662.50     54.59 o
   4  -9   6     3278.12     3204.29     85.42 o
   5  -9   6       47.18       74.94     49.64 o
   6  -9   6     1817.31     1890.48     63.56 o
   7  -9   6      128.57      137.82     40.75 o
   8  -9   6     2447.35     2492.81     92.94 o
   9  -9   6      292.29      394.91     43.69 o
  10  -9   6      988.16      955.65     59.78 o
  11  -9   6      531.07      586.87     49.13 o
  12  -9   6     4746.39     4930.97    191.02 o
  13  -9   6     1095.58     1214.75    135.70 o
  14  -9   6      156.00      -97.06     97.06 o
  -9  -8   6        3.70      298.23    141.92 o
  -8  -8   6      664.59      445.20    138.64 o
  -7  -8   6     4810.39     4544.97    258.52 o
  -6  -8   6     1901.57     2061.42    104.22 o
  -5  -8   6      240.29      294.80     48.42 o
  -4  -8   6      820.41      701.44     52.50 o
  -3  -8   6    12960.99    13278.94    320.56 o
  -2  -8   6    12994.31    13246.43    319.24 o
  -1  -8   6       61.78       44.65     17.19 o
   0  -8   6       91.96       63.82     26.01 o
   1  -8   6    15532.07    15818.03    348.92 o
   2  -8   6    16317.05    16805.74    356.43 o
   3  -8   6      725.69      622.74     33.28 o
   4  -8   6      118.30      162.92     24.04 o
   5  -8   6    12661.08    13584.94    339.94 o
   6  -8   6     9923.68    10250.07    254.04 o
   7  -8   6       52.00       15.13     28.35 o
   8  -8   6       75.46      159.68     31.12 o
   9  -8   6     2572.42     2660.42     88.80 o
  10  -8   6     9610.78     9939.11    267.53 o
  11  -8   6     1007.70     1046.84     57.14 o
  12  -8   6      803.43      824.08     62.27 o
  13  -8   6      557.07      594.63     76.57 o
  14  -8   6     3481.76     3180.08    356.28 o
 -10  -7   6      564.57      603.23    207.81 o
  -9  -7   6     2684.73     2512.06    229.16 o
  -8  -7   6       57.73       42.97    125.54 o
  -7  -7   6     1328.13      996.41     73.96 o
  -6  -7   6      888.63      786.67     59.73 o
  -5  -7   6     7321.65     7246.58    206.82 o
  -4  -7   6      262.29      216.95     36.91 o
  -3  -7   6     6199.02     6347.53    170.40 o
  -2  -7   6     2301.40     2559.75     71.65 o
  -1  -7   6     4549.58     4347.23     86.56 o
   0  -7   6     3045.44     3188.69     71.44 o
   1  -7   6     2246.06     1924.26     51.62 o
   2  -7   6     2693.39     2793.21     68.75 o
   3  -7   6     2472.75     2363.03     78.01 o
   4  -7   6      435.20      530.55     38.45 o
   5  -7   6     4970.69     4631.04    111.90 o
   6  -7   6     5155.99     5093.82    113.06 o
   7  -7   6       12.06       21.35     21.88 o
   8  -7   6     1009.10      987.20     43.38 o
   9  -7   6     2906.75     2918.30     85.49 o
  10  -7   6     7845.47     8352.48    211.48 o
  11  -7   6      702.61      671.56     57.11 o
  12  -7   6     1700.47     1742.40     85.66 o
  13  -7   6      603.48      705.47    109.12 o
  14  -7   6     4458.86     4453.99    432.13 o
 -11  -6   6       12.65      192.07    212.50 o
 -10  -6   6     1351.69     1655.93    274.21 o
  -9  -6   6     5107.56     5152.40    328.42 o
  -8  -6   6      689.17      566.68     61.21 o
  -7  -6   6      187.77      111.03     39.53 o
  -6  -6   6     4612.93     4698.90    139.10 o
  -5  -6   6    16712.41    16792.54    368.83 o
  -4  -6   6     1231.96     1115.02     47.40 o
  -3  -6   6      536.95      542.58     39.11 o
  -2  -6   6      690.34      695.97     22.67 o
  -1  -6   6    25115.04    24522.74    442.42 o
   0  -6   6     9160.81     8836.80    165.40 o
   1  -6   6      425.24      415.09     33.33 o
   2  -6   6      327.60      348.99     26.45 o
   3  -6   6    12306.92    11613.28    244.21 o
   4  -6   6     8683.43     8613.34    181.27 o
   5  -6   6        4.24       23.64     25.55 o
   6  -6   6       21.82       48.07     23.49 o
   7  -6   6     7143.42     7303.15    155.62 o
   8  -6   6     6956.07     7544.68    183.21 o
   9  -6   6      173.13      143.53     29.02 o
  10  -6   6     2994.10     3173.00     97.65 o
  11  -6   6     1862.55     1732.25     75.43 o
  12  -6   6     5914.54     5834.05    199.73 o
  13  -6   6       32.09      122.25     82.72 o
  14  -6   6     1378.93     1934.96    197.52 o
 -11  -5   6      729.92     1047.09    234.44 o
 -10  -5   6      182.27      192.07     71.02 o
  -9  -5   6     1209.59     1070.04     51.47 o
  -8  -5   6     1086.38     1316.46     50.01 o
  -7  -5   6     3971.56     3850.38     97.34 o
  -6  -5   6      740.05      745.96     32.95 o
  -5  -5   6     9483.48     9322.96    192.33 o
  -4  -5   6     1447.45     1553.23     50.82 o
  -3  -5   6     5971.13     5961.69    109.41 o
  -2  -5   6       47.61       49.37     15.73 o
  -1  -5   6    16288.93    16453.93    251.09 o
   0  -5   6     5256.29     5662.72     93.39 o
   1  -5   6      717.57      680.48     27.50 o
   2  -5   6       55.24      150.06     19.98 o
   3  -5   6    14741.26    14245.75    282.45 o
   4  -5   6     5256.08     5373.79    121.58 o
   5  -5   6     3531.62     3473.23     82.79 o
   6  -5   6       15.66       35.29     19.34 o
   7  -5   6    12409.23    11763.83    235.77 o
   8  -5   6    17054.80    17081.97    387.90 o
   9  -5   6       80.82      137.24     32.47 o
  10  -5   6     1590.67     1521.96     60.78 o
  11  -5   6     5432.25     5520.55    172.22 o
  12  -5   6    12779.07    13350.93    471.69 o
  13  -5   6       21.34       -2.13     74.88 o
  14  -5   6      474.37      339.17    116.36 o
 -12  -4   6     2793.75     2443.63    309.31 o
 -11  -4   6     2335.21     2204.40    159.02 o
 -10  -4   6       27.25       22.91     54.27 o
  -9  -4   6       19.27       56.84     33.01 o
  -8  -4   6    11063.46    11586.34    276.03 o
  -7  -4   6    13085.94    13090.33    284.32 o
  -6  -4   6      566.33      465.20     25.02 o
  -5  -4   6      130.74       86.79     16.84 o
  -4  -4   6    11910.19    11783.87    201.27 o
  -3  -4   6    25323.92    25491.20    436.89 o
  -2  -4   6     1748.22     1649.61     36.65 o
  -1  -4   6     2053.51     2103.06     38.13 o
   0  -4   6     4002.83     3942.89     69.55 o
   1  -4   6     6657.36     5671.67    100.97 o
   2  -4   6      384.59      364.81     25.65 o
   3  -4   6       32.98       52.65     25.78 o
   4  -4   6       61.08       61.47     34.33 o
   5  -4   6    11939.29    11935.53    226.98 o
   6  -4   6     6936.56     6994.44    144.80 o
   7  -4   6     5148.22     5293.49    112.34 o
   8  -4   6      720.98      677.04     34.34 o
   9  -4   6     9110.42     9633.39    213.18 o
  10  -4   6     3623.42     3658.84    107.68 o
  11  -4   6     2113.36     2218.18    101.11 o
  12  -4   6     1363.95     1662.15     94.97 o
  13  -4   6      632.59      477.25     89.00 o
  14  -4   6      587.52      529.02    147.01 o
 -13  -3   6      326.28      223.22    127.20 o
 -12  -3   6      484.57      168.49     67.43 o
 -11  -3   6      287.13      342.27     50.22 o
 -10  -3   6     3133.89     3308.92    120.67 o
  -9  -3   6     2600.98     2820.96     87.38 o
  -8  -3   6     4799.28     4879.01    121.34 o
  -7  -3   6     5312.99     4932.71    114.73 o
  -6  -3   6     1907.40     2135.51     48.48 o
  -5  -3   6     3444.94     2996.94     59.60 o
  -4  -3   6     8552.60     8447.39    121.97 o
  -3  -3   6     4684.81     4410.00     67.08 o
  -2  -3   6     1607.54     1609.59     30.15 o
  -1  -3   6      918.08      852.74     22.17 o
   0  -3   6     3959.29     4193.59     73.94 o
   1  -3   6    12568.25    11878.69    232.55 o
   2  -3   6    15936.68    14588.86    261.54 o
   3  -3   6      273.97      554.32     25.22 o
   4  -3   6     7631.34     8120.28    162.06 o
   5  -3   6    46214.36    46089.16    853.04 o
   6  -3   6     5335.31     5216.90    112.50 o
   7  -3   6     1436.61     1436.61     42.61 o
   8  -3   6      783.16      704.94     39.01 o
   9  -3   6    19270.55    18651.17    441.68 o
  10  -3   6     6037.43     5978.33    171.92 o
  11  -3   6      257.77      131.99     58.23 o
  12  -3   6       68.02       90.89     64.64 o
  13  -3   6     3353.33     3730.71    299.67 o
  14  -3   6     2003.49     2025.40    243.17 o
 -13  -2   6      823.11      447.95    122.03 o
 -12  -2   6      190.01      307.72     73.02 o
 -11  -2   6      834.95      720.35     53.89 o
 -10  -2   6     9444.88     9950.58    284.76 o
  -9  -2   6     7876.46     8343.14    202.30 o
  -8  -2   6     1596.65     1706.25     53.01 o
  -7  -2   6      125.94      116.41     39.70 o
  -6  -2   6    19971.57    20890.09    366.66 o
  -5  -2   6    28102.08    28070.75    387.34 o
  -4  -2   6      155.30      138.12     16.87 o
  -3  -2   6      292.45      317.21     20.88 o
  -2  -2   6    12084.58    12170.86    184.91 o
  -1  -2   6    36814.25    37426.12    590.61 o
   0  -2   6      613.40      578.46     19.21 o
   1  -2   6     6605.72     6933.37    139.47 o
   2  -2   6     5175.96     5165.89    113.06 o
   3  -2   6    29123.43    30348.67    542.09 o
   4  -2   6       62.47       36.52     15.28 o
   5  -2   6    15994.12    16375.19    267.39 o
   6  -2   6      293.95      396.86     35.16 o
   7  -2   6    13088.74    13316.66    282.64 o
   8  -2   6      193.30      158.99     31.58 o
   9  -2   6     6097.40     6487.61    185.48 o
  10  -2   6     1715.61     1723.34     78.44 o
  11  -2   6     2023.54     2000.03    112.80 o
  12  -2   6      182.24      178.46     56.78 o
  13  -2   6     2024.75     2095.65    205.83 o
 -14  -1   6      779.77      646.10    175.89 o
 -13  -1   6        9.97      -56.08     94.24 o
 -12  -1   6     4228.98     4563.16    240.50 o
 -11  -1   6       76.35       10.46     46.75 o
 -10  -1   6     5812.36     5802.90    157.14 o
  -9  -1   6      376.50      453.92     42.67 o
  -8  -1   6     4902.96     5068.01    119.91 o
  -7  -1   6      482.51      564.77     32.88 o
  -6  -1   6     8232.59     8445.07    152.25 o
  -5  -1   6     8465.63     8024.57    124.58 o
  -4  -1   6      814.12      731.11     30.12 o
  -3  -1   6     2184.30     2256.58     38.58 o
  -2  -1   6    28729.22    28854.54    457.94 o
  -1  -1   6    28330.92    29167.48    535.02 o
   0  -1   6      323.01      409.07     17.27 o
   1  -1   6      600.43      724.51     24.12 o
   2  -1   6    19818.04    20172.53    380.85 o
   3  -1   6    64199.36    62655.14   1054.05 o
   4  -1   6     8288.83     8259.38    145.51 o
   5  -1   6     2183.41     2155.27     41.72 o
   6  -1   6    17024.68    17415.23    328.31 o
   7  -1   6    30164.34    31053.09    638.58 o
   8  -1   6     1467.25     1318.02     56.35 o
   9  -1   6        5.48        7.20     32.75 o
  10  -1   6     2374.54     2168.41     85.22 o
  11  -1   6     6130.16     5853.12    214.88 o
  12  -1   6     1997.07     1790.07    121.75 o
  13  -1   6       51.29       -2.05    151.89 o
 -14   0   6       26.38       58.80    144.48 o
 -13   0   6     2204.64     2349.46    164.74 o
 -12   0   6     3769.21     3816.44    153.87 o
 -11   0   6     1723.87     1855.44     79.00 o
 -10   0   6       30.06       87.17     34.69 o
  -9   0   6      664.55      676.86     38.53 o
  -8   0   6    21116.44    21421.15    409.97 o
  -7   0   6     5970.94     5852.74    116.83 o
  -6   0   6      514.87      588.51     27.09 o
  -5   0   6       35.31       45.52     18.98 o
  -4   0   6    22489.59    21635.67    338.75 o
  -3   0   6    14927.61    15048.83    229.23 o
  -2   0   6      986.07     1136.16     27.13 o
  -1   0   6      498.06      473.79     25.36 o
   0   0   6    24534.40    24437.17    486.18 o
   1   0   6    15294.68    16045.33    298.97 o
   2   0   6     9751.68    10072.75    183.05 o
   3   0   6     9744.49     9388.14    155.11 o
   4   0   6     9559.12     9828.87    157.53 o
   5   0   6     3368.78     3352.86     77.55 o
   6   0   6     3665.04     3359.59     85.44 o
   7   0   6    11695.92    11993.72    284.02 o
   8   0   6      397.66      419.14     43.63 o
   9   0   6      926.04      967.99     56.67 o
  10   0   6      747.45      832.51     64.48 o
  11   0   6     4521.46     4622.77    218.16 o
  12   0   6      561.38      612.81    147.89 o
 -15   1   6      590.59      916.88    166.98 o
 -14   1   6     1532.03     1694.70    209.97 o
 -13   1   6      459.51      398.14     61.18 o
 -12   1   6     3638.32     3251.54    144.63 o
 -11   1   6      568.66      553.33     46.77 o
 -10   1   6      154.10      187.71     46.70 o
  -9   1   6     1017.01      922.46     55.36 o
  -8   1   6    10038.70     9734.22    196.09 o
  -7   1   6     4377.66     4537.84     95.41 o
  -6   1   6      350.16      411.49     22.49 o
  -5   1   6      127.82      157.66     19.74 o
  -4   1   6    26417.58    26101.87    458.48 o
  -3   1   6    30259.70    30015.76    530.84 o
  -2   1   6     3482.30     4311.21     92.48 o
  -1   1   6     6542.04     6696.00    144.92 o
   0   1   6    57158.29    54894.82   1199.49 o
   1   1   6    32380.07    33751.28    628.85 o
   2   1   6      486.72      612.18     22.36 o
   3   1   6      449.79      478.19     18.38 o
   4   1   6    33437.44    33055.15    491.41 o
   5   1   6    30790.41    29645.28    528.96 o
   6   1   6      299.06      307.65     36.14 o
   7   1   6       12.28       -6.16     30.12 o
   8   1   6     6539.72     6809.25    200.17 o
   9   1   6     7625.78     7254.38    230.99 o
  10   1   6     1016.70      918.12     69.70 o
  11   1   6       30.97      -14.62     54.52 o
  12   1   6     1016.28      689.70    170.09 o
 -15   2   6     3502.52     3746.42    417.56 o
 -14   2   6     2026.31     2363.96    182.97 o
 -13   2   6      130.75      180.71     53.29 o
 -12   2   6      708.52      522.99     53.83 o
 -11   2   6     3997.75     4069.82    121.85 o
 -10   2   6    11004.16    10871.86    253.38 o
  -9   2   6     1499.96     1456.94     55.68 o
  -8   2   6      168.97      185.11     40.98 o
  -7   2   6     8665.72     8566.87    164.62 o
  -6   2   6     8594.26     8318.82    145.63 o
  -5   2   6      166.83      254.74     21.53 o
  -4   2   6      199.69      180.86     17.97 o
  -3   2   6     6935.04     6978.55    134.23 o
  -2   2   6    29641.06    29558.11    536.66 o
  -1   2   6     4954.05     4829.50    100.57 o
   0   2   6    39248.68    39180.28    738.57 o
   1   2   6     4395.78     4223.12     77.33 o
   2   2   6    10107.28    10331.48    176.15 o
   3   2   6     1025.72     1052.35     28.73 o
   4   2   6    19102.93    19519.64    328.98 o
   5   2   6    10629.65    10359.51    177.38 o
   6   2   6      352.13      268.19     36.96 o
   7   2   6      685.39      618.92     41.74 o
   8   2   6     7638.61     7908.07    259.97 o
   9   2   6     5006.92     5609.25    203.96 o
  10   2   6       99.87       96.16     86.40 o
  11   2   6       95.90      231.85     90.44 o
 -15   3   6     1471.11     1287.60    138.94 o
 -14   3   6      868.35      809.55     84.49 o
 -13   3   6      429.26      461.35     69.60 o
 -12   3   6      567.00      450.84     44.13 o
 -11   3   6     6212.01     5923.64    169.56 o
 -10   3   6     8949.01     9107.63    232.54 o
  -9   3   6      288.83      221.40     35.62 o
  -8   3   6     1084.02     1158.42     42.30 o
  -7   3   6    15199.16    14582.04    270.29 o
  -6   3   6    24139.74    23826.59    426.51 o
  -5   3   6     8708.06     9351.90    158.33 o
  -4   3   6      946.29      846.74     24.49 o
  -3   3   6    20041.98    20200.29    428.47 o
  -2   3   6    71399.13    72340.54   1380.30 o
  -1   3   6    38591.71    39995.15    782.74 o
   0   3   6     1450.87     1299.72     31.26 o
   1   3   6    11202.11    10808.91    206.09 o
   2   3   6    67469.33    69106.24   1147.42 o
   3   3   6    17924.60    18831.81    350.33 o
   4   3   6       84.27       74.40     21.89 o
   5   3   6     2640.04     2537.19     60.87 o
   6   3   6    12653.33    12413.40    260.96 o
   7   3   6     7152.33     6965.51    200.50 o
   8   3   6      263.35      199.89     46.98 o
   9   3   6      107.05      -34.54     49.30 o
  10   3   6     1704.91     1702.66    131.28 o
  11   3   6     1441.34     1539.99    261.81 o
 -15   4   6       77.04       88.88     83.51 o
 -14   4   6       52.58      115.55     65.78 o
 -13   4   6     3652.93     4061.02    172.55 o
 -12   4   6     3167.93     3113.24    115.47 o
 -11   4   6       30.86        8.30     55.27 o
 -10   4   6      175.99      188.58     35.65 o
  -9   4   6     5437.83     5559.78    122.13 o
  -8   4   6     9317.06     9201.32    186.20 o
  -7   4   6      420.20      444.62     26.39 o
  -6   4   6      138.86      145.58     22.76 o
  -5   4   6      639.42      591.91     30.63 o
  -4   4   6    12918.06    12126.75    246.11 o
  -3   4   6     5419.62     4947.91     98.45 o
  -2   4   6    32561.25    33394.59    566.44 o
  -1   4   6        4.99       48.08     20.54 o
   0   4   6     9138.32     9519.41    172.40 o
   1   4   6     5373.08     5014.46     90.75 o
   2   4   6    28150.76    27720.85    539.81 o
   3   4   6     6147.93     6406.40    118.15 o
   4   4   6     1083.21     1130.46     49.52 o
   5   4   6     2357.99     2430.29     61.82 o
   6   4   6    12114.05    12276.58    274.65 o
   7   4   6     7589.67     7850.96    227.80 o
   8   4   6      241.78      243.88     47.52 o
   9   4   6      737.18      901.73    111.13 o
  10   4   6     5459.71     5730.71    519.72 o
 -16   5   6      577.36      707.57    127.55 o
 -15   5   6      211.82      215.67     81.69 o
 -14   5   6      425.70      397.97    105.17 o
 -13   5   6     5404.25     5639.92    238.59 o
 -12   5   6     4820.01     4673.95    171.74 o
 -11   5   6      286.84      338.89     52.81 o
 -10   5   6     2206.80     2070.16     61.92 o
  -9   5   6    10467.57    10304.57    215.96 o
  -8   5   6    17365.81    17192.40    305.93 o
  -7   5   6     4328.31     4610.31     96.46 o
  -6   5   6     4596.29     4491.33     86.78 o
  -5   5   6    47973.50    47535.61    881.35 o
  -4   5   6    34518.25    33793.00    585.10 o
  -3   5   6      482.81      543.88     21.98 o
  -2   5   6       49.63      119.28     21.69 o
  -1   5   6    33759.63    34323.63    608.33 o
   0   5   6    80248.56    83020.98   1730.23 o
   1   5   6     3896.29     4101.40     88.45 o
   2   5   6       39.65        6.73     24.31 o
   3   5   6     4664.41     4807.94    108.63 o
   4   5   6    16524.27    17468.20    359.62 o
   5   5   6     1746.58     1723.12     54.69 o
   6   5   6       90.96       59.82     26.06 o
   7   5   6     1737.71     1487.68     65.45 o
   8   5   6     1995.01     1664.41     99.43 o
   9   5   6      337.77      314.91     84.55 o
 -16   6   6      615.20      646.09    229.37 o
 -15   6   6     3218.74     3234.54    230.36 o
 -14   6   6     1202.00     1258.49    162.09 o
 -13   6   6      189.87      371.32     79.34 o
 -12   6   6       51.16      101.77     46.44 o
 -11   6   6     3775.82     3752.74    119.15 o
 -10   6   6     1156.67     1392.94     53.57 o
  -9   6   6     3185.86     3293.19     86.07 o
  -8   6   6      272.60      350.53     34.06 o
  -7   6   6     2762.83     2751.10     82.38 o
  -6   6   6     1420.12     1370.26     41.84 o
  -5   6   6     7758.93     7333.55    175.73 o
  -4   6   6    18941.94    17867.08    313.39 o
  -3   6   6     4195.44     4225.92     88.31 o
  -2   6   6      106.85       81.49     27.52 o
  -1   6   6    20288.84    20647.97    451.26 o
   0   6   6    32173.27    32194.29    652.20 o
   1   6   6     3041.56     2920.44     65.95 o
   2   6   6       11.33      -21.14     21.76 o
   3   6   6     4323.76     3941.44     97.36 o
   4   6   6    10784.51    11224.95    254.87 o
   5   6   6     4632.64     4818.34    136.76 o
   6   6   6        5.26       -0.29     39.30 o
   7   6   6     1656.18     1799.23    102.36 o
   8   6   6     6568.71     6989.69    499.97 o
   9   6   6      633.19      462.87    179.39 o
 -16   7   6     1302.51     1115.44    171.79 o
 -15   7   6     5921.92     6062.26    469.53 o
 -14   7   6     2081.02     2445.95    207.70 o
 -13   7   6       92.58       82.65     38.88 o
 -12   7   6     3514.21     3530.95    125.87 o
 -11   7   6    11820.84    11858.63    308.27 o
 -10   7   6     6950.81     7238.63    179.48 o
  -9   7   6      172.12      227.16     29.15 o
  -8   7   6     5076.46     4800.37    111.20 o
  -7   7   6    40750.18    40698.30    879.58 o
  -6   7   6    16114.46    16431.73    358.48 o
  -5   7   6        1.94       14.58     32.90 o
  -4   7   6     3521.30     3612.65     94.35 o
  -3   7   6    39515.63    40393.02    973.53 o
  -2   7   6    18163.65    18802.06    415.84 o
  -1   7   6       53.75      102.63     20.68 o
   0   7   6       36.37       41.39     28.78 o
   1   7   6    10312.14    10835.67    241.62 o
   2   7   6    10231.92    10378.76    240.95 o
   3   7   6      827.50      822.77     42.02 o
   4   7   6      458.13      513.86     43.44 o
   5   7   6     1143.40     1095.21     57.21 o
   6   7   6      793.01      513.60     67.52 o
   7   7   6       24.88      -57.52    149.01 o
   8   7   6      579.10      776.64    158.83 o
 -16   8   6       26.93     -129.22    129.22 o
 -15   8   6      272.07       -0.10    130.11 o
 -14   8   6      299.31      325.63     89.16 o
 -13   8   6     2619.02     2787.26    127.34 o
 -12   8   6       94.44       59.66     37.09 o
 -11   8   6     3972.50     3962.59    120.46 o
 -10   8   6        1.81       14.46     31.88 o
  -9   8   6     1901.32     1923.11     60.31 o
  -8   8   6     4328.47     4222.97    108.78 o
  -7   8   6    25732.56    27010.14    679.66 o
  -6   8   6     2696.42     2922.69     79.79 o
  -5   8   6     1276.85     1292.37     45.64 o
  -4   8   6     1766.60     1901.24     62.08 o
  -3   8   6    26942.85    26922.09    664.73 o
  -2   8   6    10542.99    10329.58    267.61 o
  -1   8   6       12.86      -15.88     23.91 o
   0   8   6      604.99      553.15     42.16 o
   1   8   6    18987.39    19335.20    460.25 o
   2   8   6    10426.87    10533.07    250.11 o
   3   8   6      743.19      846.00     40.72 o
   4   8   6      580.28      526.91     42.94 o
   5   8   6     4680.46     4674.10    253.70 o
   6   8   6     4183.24     4841.53    447.41 o
   7   8   6      168.31      193.39    187.57 o
 -16   9   6      758.69      837.46    164.58 o
 -15   9   6      504.89      344.64    135.59 o
 -14   9   6     4763.89     4564.03    265.75 o
 -13   9   6     9967.76    10290.76    381.64 o
 -12   9   6     2254.47     2169.63     89.93 o
 -11   9   6      711.43      850.18     53.22 o
 -10   9   6     7483.87     7246.95    207.64 o
  -9   9   6    19831.42    20043.30    567.33 o
  -8   9   6     1958.86     2027.82     60.06 o
  -7   9   6      476.86      542.69     44.96 o
  -6   9   6     5602.18     5504.95    138.43 o
  -5   9   6    27049.53    27598.34    744.84 o
  -4   9   6     4857.20     4917.28    145.40 o
  -3   9   6     1473.96     1450.34     57.12 o
  -2   9   6     1307.05     1355.19     49.43 o
  -1   9   6     7368.87     7784.91    231.70 o
   0   9   6      885.16      979.16     36.04 o
   1   9   6     1311.65     1300.91     51.77 o
   2   9   6      133.22       91.02     47.83 o
   3   9   6      947.38      880.49     63.54 o
   4   9   6      330.61      224.34     78.93 o
   5   9   6      591.83      629.30    103.59 o
   6   9   6      838.78      819.52    122.08 o
 -15  10   6      189.95       42.32    112.72 o
 -14  10   6     1091.27     1002.00     93.13 o
 -13  10   6     2479.89     2522.51    128.21 o
 -12  10   6        8.74        7.61     38.09 o
 -11  10   6      315.91      265.76     62.87 o
 -10  10   6     3933.61     3932.04    127.13 o
  -9  10   6    13504.70    14023.48    428.20 o
  -8  10   6     1589.36     1618.40     66.74 o
  -7  10   6      145.91      145.79     39.82 o
  -6  10   6    11548.92    12141.19    379.06 o
  -5  10   6    23873.06    24255.66    829.97 o
  -4  10   6     5427.83     5228.84    154.76 o
  -3  10   6       48.29       81.68     31.02 o
  -2  10   6     2740.56     2753.48     79.58 o
  -1  10   6    15125.52    15046.84    456.06 o
   0  10   6     5168.05     5148.67    147.26 o
   1  10   6      102.55      147.25     46.00 o
   2  10   6     1380.81     1379.95    122.99 o
   3  10   6     5412.54     5271.26    263.86 o
   4  10   6     2267.18     2332.00    194.61 o
   5  10   6      119.73      261.86    111.58 o
 -15  11   6     3349.57     3431.45    349.99 o
 -14  11   6      207.02      124.28     67.02 o
 -13  11   6     1124.94      961.86    106.55 o
 -12  11   6    10463.12    10312.23    472.48 o
 -11  11   6     8503.92     8687.36    321.15 o
 -10  11   6      231.16      254.86     61.87 o
  -9  11   6        4.45        6.84     39.71 o
  -8  11   6     7076.43     7200.70    235.91 o
  -7  11   6    10003.21     9869.65    289.04 o
  -6  11   6      161.08      230.45     44.31 o
  -5  11   6     1735.54     1646.82     91.21 o
  -4  11   6      390.73      441.11     56.53 o
  -3  11   6     3970.22     3736.60    124.71 o
  -2  11   6       27.04        6.49     46.04 o
  -1  11   6     1181.59     1209.84     67.11 o
   0  11   6        0.07       16.56     50.58 o
   1  11   6      581.41      607.09     74.25 o
   2  11   6      153.42      145.56     75.23 o
   3  11   6     1977.69     2136.78    203.85 o
 -15  12   6      572.52      397.91    244.06 o
 -14  12   6        9.46        4.83     98.58 o
 -13  12   6      538.89      550.44     87.81 o
 -12  12   6     8031.07     8265.64    413.83 o
 -11  12   6     4144.00     4156.18    212.38 o
 -10  12   6       42.37       13.93     55.96 o
  -9  12   6      381.71      338.86     55.56 o
  -8  12   6     9247.32     9611.75    351.67 o
  -7  12   6    11191.22    11240.25    378.72 o
  -6  12   6     1255.87     1252.63     74.28 o
  -5  12   6      814.53      629.01     69.95 o
  -4  12   6     4512.99     4510.65    164.86 o
  -3  12   6     7117.98     7193.57    259.49 o
  -2  12   6     2269.49     2166.11    128.16 o
  -1  12   6      168.73      162.98     56.08 o
   0  12   6     3057.44     3241.32    218.11 o
   1  12   6     4023.10     3792.55    338.97 o
   2  12   6      724.33      650.54    150.74 o
 -14  13   6     5250.10     4615.11    480.82 o
 -13  13   6     1523.12     1561.82    157.43 o
 -12  13   6      318.98      115.47     97.90 o
 -11  13   6      152.37       69.98     60.47 o
 -10  13   6     5515.85     5572.26    276.78 o
  -9  13   6     1907.97     1870.60    108.21 o
  -8  13   6      454.50      569.80     82.98 o
  -7  13   6      101.38       99.96     86.84 o
  -6  13   6      888.41     1058.41     96.51 o
  -5  13   6      566.55      467.99     63.66 o
  -4  13   6      983.06     1086.34    149.94 o
  -3  13   6     1678.90     1625.06    120.77 o
  -2  13   6        5.56      101.16     78.18 o
  -1  13   6      140.90      205.35     92.41 o
   0  13   6      912.10      938.80    155.85 o
 -13  14   6      849.61      818.53    113.57 o
 -12  14   6       17.19      165.17    100.45 o
 -11  14   6     1708.78     1813.90    190.22 o
 -10  14   6     7461.40     7410.98    454.80 o
  -9  14   6     3556.83     3454.66    218.93 o
  -8  14   6      176.03       89.56     60.06 o
  -7  14   6      444.15      255.92    127.99 o
  -6  14   6     3955.33     4004.59    269.20 o
  -5  14   6     4253.39     4655.76    320.63 o
  -4  14   6      609.68      348.02    100.99 o
  -3  14   6      460.70      431.76    100.31 o
  -2  14   6     2229.40     2356.80    355.53 o
 -11  15   6        3.46      189.72     85.95 o
 -10  15   6     1305.72     1450.62    183.85 o
  -9  15   6      280.57      503.89    100.08 o
  -8  15   6      630.23      665.18    124.56 o
  -7  15   6       41.36     -128.10    128.10 o
  -6  15   6      966.96      931.99    195.84 o
  -5  15   6      615.42      347.05    113.74 o
  -4  15   6       21.31      308.58    136.75 o
   4 -16   7      977.58      895.39    160.28 o
   5 -16   7     1358.81     1353.49    238.75 o
   6 -16   7       37.97      -66.65    113.45 o
   7 -16   7      129.85      382.69    110.26 o
   8 -16   7      987.70      661.81    130.54 o
   9 -16   7     2025.53     2217.82    297.12 o
   1 -15   7     1513.53     1100.44    245.98 o
   2 -15   7     4383.79     4415.19    643.22 o
   3 -15   7     1610.78     1695.27    191.43 o
   4 -15   7        4.85      147.31     90.17 o
   5 -15   7      159.51       73.41    112.65 o
   6 -15   7     3420.74     3225.00    240.87 o
   7 -15   7     3221.83     4034.34    299.40 o
   8 -15   7        8.65      -18.25    123.69 o
   9 -15   7        1.28      186.35     97.07 o
  10 -15   7     2074.46     2032.27    273.98 o
  11 -15   7     1519.52     1659.93    204.13 o
  -1 -14   7        3.95      -49.04    117.58 o
   0 -14   7     1020.67      754.65    133.85 o
   1 -14   7      140.45      -58.58    105.15 o
   2 -14   7     2798.71     3100.53    220.26 o
   3 -14   7      303.07      253.44     79.06 o
   4 -14   7      616.12      560.40     78.94 o
   5 -14   7      458.90      328.72     62.34 o
   6 -14   7     4770.13     4351.09    220.45 o
   7 -14   7     1753.84     1628.30    116.45 o
   8 -14   7       25.15        2.84     77.31 o
   9 -14   7      298.77      341.25     76.31 o
  10 -14   7     2770.05     2559.50    177.63 o
  11 -14   7     2154.69     1643.98    174.12 o
  12 -14   7       18.14      -93.20     93.20 o
  -3 -13   7      167.47      206.96    177.62 o
  -2 -13   7       42.57     -193.39    193.39 o
  -1 -13   7     1184.56     1237.69    140.73 o
   0 -13   7     6030.58     5977.20    321.65 o
   1 -13   7     1486.75     1547.66     84.58 o
   2 -13   7       42.11       22.75     73.43 o
   3 -13   7     1553.44     1256.04     67.85 o
   4 -13   7     7553.93     7695.50    328.77 o
   5 -13   7     1401.67     1523.94     95.99 o
   6 -13   7      318.52      365.15     60.47 o
   7 -13   7      179.14      152.98     56.10 o
   8 -13   7     2364.39     2297.49    111.43 o
   9 -13   7     1022.80     1419.88    122.75 o
  10 -13   7       64.77      140.75     86.71 o
  11 -13   7       47.64       98.28     80.43 o
  12 -13   7      710.48      588.39    113.05 o
  13 -13   7      333.42      292.36     97.82 o
  -4 -12   7      601.29      782.39    217.84 o
  -3 -12   7      538.86      722.34    123.49 o
  -2 -12   7      873.32      858.89     97.62 o
  -1 -12   7     1919.82     1916.41    113.17 o
   0 -12   7     4127.21     4770.28    228.95 o
   1 -12   7      121.58      240.66     56.73 o
   2 -12   7     1135.93     1274.18    104.72 o
   3 -12   7     1991.75     1843.03     73.04 o
   4 -12   7     7894.20     8229.30    289.82 o
   5 -12   7     1082.46     1206.87     62.52 o
   6 -12   7       47.05       86.03     39.16 o
   7 -12   7     1309.71     1416.38     67.57 o
   8 -12   7     5387.76     5164.63    189.55 o
   9 -12   7     2007.21     2316.83    110.33 o
  10 -12   7      104.95      111.45     53.70 o
  11 -12   7      246.24       74.59     97.43 o
  12 -12   7     3298.24     3049.14    243.51 o
  13 -12   7     1984.70     1939.44    196.72 o
  -6 -11   7      823.00      791.18    198.23 o
  -5 -11   7       21.58     -131.95    131.95 o
  -4 -11   7      514.77      545.92    107.34 o
  -3 -11   7     3853.99     3659.51    198.86 o
  -2 -11   7     6521.88     6456.34    251.82 o
  -1 -11   7       29.10      -46.41     52.82 o
   0 -11   7      607.81      583.80     29.33 o
   1 -11   7     4123.35     3655.96    110.59 o
   2 -11   7     6487.89     6461.18    194.27 o
   3 -11   7       37.59       67.41     30.59 o
   4 -11   7      206.95      268.91     43.49 o
   5 -11   7     3077.91     2664.97    102.61 o
   6 -11   7     2840.59     3052.72     99.56 o
   7 -11   7       45.93       98.83     31.62 o
   8 -11   7     2025.50     2070.30     99.16 o
   9 -11   7      258.48      314.66     36.47 o
  10 -11   7     1588.06     1749.29     82.57 o
  11 -11   7       32.98       73.67     61.60 o
  12 -11   7     2089.72     1879.19    195.87 o
  13 -11   7      183.98      161.54     70.39 o
  14 -11   7      289.73      366.83    190.45 o
  -7 -10   7      618.75      727.36    148.87 o
  -6 -10   7      189.03      141.72    117.56 o
  -5 -10   7      460.19      350.05     80.13 o
  -4 -10   7       97.72      145.67     61.03 o
  -3 -10   7     4569.72     4584.40    176.39 o
  -2 -10   7     3056.96     3043.41    116.13 o
  -1 -10   7       51.21       21.42     45.90 o
   0 -10   7      198.71      208.43     29.39 o
   1 -10   7     5046.64     4960.65    125.29 o
   2 -10   7     7858.05     8415.05    230.53 o
   3 -10   7      328.22      362.35     40.04 o
   4 -10   7       85.87       51.30     37.31 o
   5 -10   7     5762.17     5798.97    165.28 o
   6 -10   7    10279.26    10809.56    327.81 o
   7 -10   7     1199.38     1370.04     70.64 o
   8 -10   7        1.44       24.10     31.18 o
   9 -10   7     4430.24     4173.22    153.44 o
  10 -10   7     7859.66     8155.72    296.58 o
  11 -10   7     2027.85     2172.89    113.11 o
  12 -10   7      249.85      121.80     51.12 o
  13 -10   7      697.68      625.20     85.57 o
  14 -10   7     3039.32     3204.57    384.14 o
  -8  -9   7      187.92      199.28    132.96 o
  -7  -9   7      542.20      693.26    131.62 o
  -6  -9   7      881.95      981.92    131.77 o
  -5  -9   7     4481.37     4200.66    175.22 o
  -4  -9   7     2732.30     2688.40    114.84 o
  -3  -9   7      176.94      116.64     46.04 o
  -2  -9   7       50.49       66.89     47.63 o
  -1  -9   7    10517.60    10144.98    223.55 o
   0  -9   7     4606.45     4700.20    120.10 o
   1  -9   7     1091.30     1000.55     40.25 o
   2  -9   7     1402.27     1431.57     52.02 o
   3  -9   7     3653.77     3292.76    107.27 o
   4  -9   7     3443.32     3277.30    111.25 o
   5  -9   7      710.41      804.47     55.92 o
   6  -9   7     1434.31     1111.73     57.81 o
   7  -9   7      246.99      246.42     47.81 o
   8  -9   7     1224.11     1224.88     43.01 o
   9  -9   7     1751.05     1758.52     70.41 o
  10  -9   7     4873.53     4837.74    156.48 o
  11  -9   7        0.62       65.38     39.88 o
  12  -9   7     1273.35     1255.82     79.74 o
  13  -9   7      764.79      773.78     96.34 o
  14  -9   7     3743.22     3542.56    396.99 o
  -9  -8   7     1076.76      434.87    268.83 o
  -8  -8   7       13.27      -40.96     96.70 o
  -7  -8   7      584.37      544.32     83.92 o
  -6  -8   7      793.18      805.39     75.69 o
  -5  -8   7     8208.31     8558.47    271.41 o
  -4  -8   7     2520.92     2276.98     86.42 o
  -3  -8   7     1319.50     1272.29     60.68 o
  -2  -8   7       90.13       91.59     38.80 o
  -1  -8   7    15099.27    15060.43    332.00 o
   0  -8   7     6497.52     6165.99    122.04 o
   1  -8   7       62.00      107.62     22.19 o
   2  -8   7     1579.66     1763.63     49.22 o
   3  -8   7    14155.41    15026.25    344.44 o
   4  -8   7    12967.19    12484.54    321.02 o
   5  -8   7       17.25       54.27     30.80 o
   6  -8   7      566.35      509.56     58.74 o
   7  -8   7     9733.38    10098.44    261.67 o
   8  -8   7    14729.55    14907.46    367.71 o
   9  -8   7      181.12      202.43     41.23 o
  10  -8   7       93.49      126.57     52.09 o
  11  -8   7     4244.54     4019.68    159.22 o
  12  -8   7     8894.49     9326.01    424.15 o
  13  -8   7      340.91      235.90     81.94 o
  14  -8   7      201.38      219.59    109.02 o
 -10  -7   7        9.27      -94.98    198.61 o
  -9  -7   7        2.79       93.99    107.78 o
  -8  -7   7     1852.45     1832.02    133.51 o
  -7  -7   7     5137.88     5300.82    206.05 o
  -6  -7   7       24.57       93.55     66.91 o
  -5  -7   7     1328.41     1398.00     69.36 o
  -4  -7   7     1033.17      980.29     58.30 o
  -3  -7   7    10740.97    10854.07    283.87 o
  -2  -7   7     2363.28     2432.92     54.17 o
  -1  -7   7      922.32      952.05     31.94 o
   0  -7   7       31.71       52.52     20.44 o
   1  -7   7     3843.96     3937.93     91.93 o
   2  -7   7      146.47      108.73     19.41 o
   3  -7   7     1906.65     1987.50     69.78 o
   4  -7   7     6217.36     6406.33    172.38 o
   5  -7   7     2664.42     2352.59     75.52 o
   6  -7   7     1440.21     1588.02     69.11 o
   7  -7   7     6906.26     6685.97    167.25 o
   8  -7   7     6027.11     5769.65    140.56 o
   9  -7   7      697.96      847.16     44.42 o
  10  -7   7     1572.40     1635.56     68.62 o
  11  -7   7     2651.66     2801.67    105.52 o
  12  -7   7     6914.20     7005.91    324.56 o
  13  -7   7        2.61      -72.51     72.51 o
  14  -7   7      319.26      177.77    237.92 o
 -11  -6   7      835.82      741.48    253.86 o
 -10  -6   7      148.06      249.53    165.57 o
  -9  -6   7      207.14      322.40     76.69 o
  -8  -6   7     2185.59     2093.63    109.67 o
  -7  -6   7     7267.68     7363.47    224.43 o
  -6  -6   7      138.95       79.23     34.85 o
  -5  -6   7     1202.38     1231.92     52.99 o
  -4  -6   7     6972.95     7231.77    192.22 o
  -3  -6   7    20723.13    20417.33    386.92 o
  -2  -6   7      225.39      170.93     23.83 o
  -1  -6   7      221.85      426.66     29.83 o
   0  -6   7    11324.11    11356.17    177.67 o
   1  -6   7    18096.94    17884.30    334.72 o
   2  -6   7     6600.16     6797.77    133.96 o
   3  -6   7     1937.13     2064.42     56.41 o
   4  -6   7     3407.52     3850.71    100.62 o
   5  -6   7    23145.26    23256.89    561.88 o
   6  -6   7    14938.15    14962.54    351.80 o
   7  -6   7       25.16       22.73     28.14 o
   8  -6   7       25.02        7.31     27.13 o
   9  -6   7    14504.28    15498.28    405.51 o
  10  -6   7     4938.34     4916.16    144.56 o
  11  -6   7      693.10      721.76     47.30 o
  12  -6   7      417.97      437.67     74.51 o
  13  -6   7     3682.64     3605.34    228.10 o
  14  -6   7     3403.50     3287.22    384.55 o
 -11  -5   7      144.42      265.05    218.25 o
 -10  -5   7     2941.04     3180.94    188.81 o
  -9  -5   7     2486.08     2508.22     95.11 o
  -8  -5   7      572.20      496.34     39.68 o
  -7  -5   7      757.84      829.99     35.14 o
  -6  -5   7     3176.54     3095.87     74.41 o
  -5  -5   7     5002.14     4936.24    108.81 o
  -4  -5   7      364.51      452.04     21.81 o
  -3  -5   7     3400.09     3146.13     66.03 o
  -2  -5   7     2967.05     2953.16     52.33 o
  -1  -5   7     4854.44     4637.52     71.45 o
   0  -5   7     2534.67     2746.23     52.94 o
   1  -5   7      641.77      538.25     28.64 o
   2  -5   7      850.30     1007.80     36.96 o
   3  -5   7      330.05      393.85     37.03 o
   4  -5   7      538.77      644.68     48.87 o
   5  -5   7    22468.56    22027.24    520.84 o
   6  -5   7     2269.29     2089.64     57.23 o
   7  -5   7     1549.84     1437.35     47.16 o
   8  -5   7       31.24       39.47     31.27 o
   9  -5   7    14844.87    14762.70    384.91 o
  10  -5   7     4691.65     4782.09    131.85 o
  11  -5   7     1072.06     1119.82     69.89 o
  12  -5   7      280.01      301.36     59.70 o
  13  -5   7     4109.06     3752.36    241.24 o
  14  -5   7     2026.48     1977.78    253.33 o
 -12  -4   7      619.59      654.47    140.99 o
 -11  -4   7      275.99      185.76    104.37 o
 -10  -4   7     5023.39     4969.03    215.36 o
  -9  -4   7     3932.04     3825.68    129.18 o
  -8  -4   7      698.01      550.71     45.64 o
  -7  -4   7       25.87       68.14     33.85 o
  -6  -4   7    14013.03    14176.72    288.61 o
  -5  -4   7    10430.00    10540.59    188.34 o
  -4  -4   7      521.47      466.04     32.91 o
  -3  -4   7      581.58      628.91     21.02 o
  -2  -4   7    19266.01    19380.98    280.16 o
  -1  -4   7    25241.23    25712.56    413.27 o
   0  -4   7     6935.55     7270.32    121.66 o
   1  -4   7      300.78      253.78     20.84 o
   2  -4   7    15404.60    14261.26    244.91 o
   3  -4   7    21401.23    20349.13    423.30 o
   4  -4   7     3871.25     4045.89     93.16 o
   5  -4   7     2417.02     2143.48     50.47 o
   6  -4   7     4989.45     5020.85    117.79 o
   7  -4   7    22055.23    21810.73    437.58 o
   8  -4   7     4516.79     4463.18    108.84 o
   9  -4   7      724.36      798.79     38.11 o
  10  -4   7       10.05       27.45     42.41 o
  11  -4   7     4209.06     4114.00    164.85 o
  12  -4   7     1773.08     1670.63    140.70 o
  13  -4   7      822.03      843.70    122.19 o
  14  -4   7       27.81       18.46    167.77 o
 -13  -3   7      475.00      489.17    128.34 o
 -12  -3   7     3453.42     3997.60    352.07 o
 -11  -3   7      448.15      323.74    100.12 o
 -10  -3   7     1222.86     1039.23     55.90 o
  -9  -3   7        2.47        4.46     39.79 o
  -8  -3   7     6363.80     6336.94    161.03 o
  -7  -3   7     1993.47     1854.00     55.34 o
  -6  -3   7     5020.04     5031.54     95.92 o
  -5  -3   7     2892.18     3043.90     60.83 o
  -4  -3   7      473.51      375.67     22.92 o
  -3  -3   7      237.13      237.42     24.15 o
  -2  -3   7    12035.61    12117.52    181.09 o
  -1  -3   7    17325.45    16943.43    263.06 o
   0  -3   7      309.45      267.06     20.02 o
   1  -3   7     7704.17     7228.00    144.54 o
   2  -3   7    13448.77    13417.89    260.82 o
   3  -3   7    16341.61    15008.29    269.62 o
   4  -3   7       26.00       98.99     20.92 o
   5  -3   7     2288.65     2170.94     51.85 o
   6  -3   7    10713.80    11592.32    243.77 o
   7  -3   7    26798.10    25977.70    504.18 o
   8  -3   7     4273.23     4076.64    104.84 o
   9  -3   7     1032.05     1076.82     57.50 o
  10  -3   7     2567.66     2445.17     95.77 o
  11  -3   7     9884.62    10149.15    365.79 o
  12  -3   7     2266.63     2132.85    127.53 o
  13  -3   7       65.65      -96.22     96.22 o
 -13  -2   7     1455.73     1315.21    161.76 o
 -12  -2   7     5370.87     5867.59    389.20 o
 -11  -2   7      449.85      308.83     43.45 o
 -10  -2   7        1.63      -41.91     46.16 o
  -9  -2   7     2576.02     2771.32     89.81 o
  -8  -2   7    14184.96    14387.01    310.52 o
  -7  -2   7     6671.28     6302.81    123.19 o
  -6  -2   7     1443.24     1750.91     42.23 o
  -5  -2   7     7632.42     7748.31    115.83 o
  -4  -2   7    18885.43    18652.14    256.40 o
  -3  -2   7    19522.69    18774.76    286.29 o
  -2  -2   7        8.06       -3.97     11.48 o
  -1  -2   7     6904.11     7213.15    122.90 o
   0  -2   7    40513.97    41959.19    822.70 o
   1  -2   7    38585.76    37548.98    714.84 o
   2  -2   7      525.16      522.70     24.89 o
   3  -2   7      646.35      597.91     23.89 o
   4  -2   7    15612.98    15277.04    302.70 o
   5  -2   7    22072.14    22426.58    549.51 o
   6  -2   7     2253.79     2311.25     56.22 o
   7  -2   7     5042.21     5063.62    117.49 o
   8  -2   7     3142.38     3039.04     91.71 o
   9  -2   7     8016.86     7832.84    216.63 o
  10  -2   7      196.67       43.49     42.92 o
  11  -2   7     2249.65     2610.20    114.96 o
  12  -2   7        3.27       62.73    120.74 o
  13  -2   7     1242.12      796.08    133.82 o
 -14  -1   7     1277.15     1379.21    253.92 o
 -13  -1   7      208.25      209.02     81.00 o
 -12  -1   7      722.77      766.67     80.10 o
 -11  -1   7      361.51      469.01     52.73 o
 -10  -1   7     1862.49     1804.96     70.79 o
  -9  -1   7      411.33      430.69     35.45 o
  -8  -1   7     3830.47     3846.78     94.36 o
  -7  -1   7       50.17       28.53     21.85 o
  -6  -1   7     1462.90     1367.81     37.81 o
  -5  -1   7     1582.83     1558.75     33.63 o
  -4  -1   7     8736.15     8807.37    125.39 o
  -3  -1   7     9363.65    10247.38    177.73 o
  -2  -1   7      197.06      173.75     17.72 o
  -1  -1   7     4843.15     5133.89     88.69 o
   0  -1   7    61686.08    61671.82   1178.19 o
   1  -1   7    41925.73    41790.77    802.02 o
   2  -1   7       48.45       16.56     15.32 o
   3  -1   7       13.21      -15.00     15.00 o
   4  -1   7    22674.34    20936.46    324.00 o
   5  -1   7    28863.33    27673.64    528.68 o
   6  -1   7      544.76      420.66     25.54 o
   7  -1   7       84.02      152.34     32.66 o
   8  -1   7    12215.28    12108.74    310.86 o
   9  -1   7    15886.71    16771.42    420.57 o
  10  -1   7     1212.72      989.06     67.09 o
  11  -1   7      178.85      104.67    101.83 o
  12  -1   7     1761.36     1926.63    180.23 o
  13  -1   7     3443.01     3008.77    346.16 o
 -14   0   7     3086.32     3564.31    362.45 o
 -13   0   7      298.86      173.46     67.25 o
 -12   0   7       12.96      -19.46     63.10 o
 -11   0   7     9670.11    10231.54    317.98 o
 -10   0   7     9670.84     9956.45    260.40 o
  -9   0   7     4056.82     3930.65    101.14 o
  -8   0   7     1143.32     1118.42     41.02 o
  -7   0   7     6157.96     6294.23    125.08 o
  -6   0   7    40325.86    39166.30    626.51 o
  -5   0   7     9529.56     9477.56    155.88 o
  -4   0   7      387.43      518.88     19.77 o
  -3   0   7     2348.29     2111.04     38.65 o
  -2   0   7    51670.13    50197.84    890.82 o
  -1   0   7     7916.99     8155.23    159.61 o
   0   0   7     1704.71     1755.92     41.07 o
   1   0   7     1007.07     1199.43     33.58 o
   2   0   7    23752.04    22854.02    392.96 o
   3   0   7    15113.41    15616.49    280.25 o
   4   0   7     4382.70     3932.11     73.84 o
   5   0   7     2857.35     3145.41     74.29 o
   6   0   7    13884.34    14173.62    284.58 o
   7   0   7     4768.54     4637.30    125.24 o
   8   0   7     3348.50     3202.81    104.69 o
   9   0   7     2309.26     2382.19     93.25 o
  10   0   7      302.41      224.79     63.27 o
  11   0   7      107.83       48.21     54.87 o
  12   0   7      523.04      342.97    150.77 o
 -14   1   7       11.63      275.57     90.78 o
 -13   1   7     1888.55     1859.09    145.55 o
 -12   1   7     1224.09     1321.88     98.84 o
 -11   1   7     1411.05     1320.51     65.85 o
 -10   1   7     2910.15     2713.01     89.34 o
  -9   1   7       41.47       51.94     29.94 o
  -8   1   7       43.75       66.10     16.11 o
  -7   1   7     8279.83     8794.40    173.70 o
  -6   1   7    14710.38    14639.54    234.81 o
  -5   1   7     1187.52     1103.37     29.82 o
  -4   1   7      562.68      451.96     20.01 o
  -3   1   7    11303.66    11308.18    192.53 o
  -2   1   7    54582.52    53303.28   1064.12 o
  -1   1   7    12617.62    13592.80    276.37 o
   0   1   7      357.67      320.61     21.22 o
   1   1   7    16520.36    17069.16    324.16 o
   2   1   7    88481.88    87564.13   1606.24 o
   3   1   7    18280.96    17569.79    279.31 o
   4   1   7      116.94       91.42     22.23 o
   5   1   7     2470.02     2338.23     60.76 o
   6   1   7    29039.27    28841.66    642.79 o
   7   1   7    10004.20     9512.18    240.59 o
   8   1   7       80.87       77.25     36.40 o
   9   1   7      795.42      852.22     72.53 o
  10   1   7     4475.45     4232.36    211.89 o
  11   1   7     3658.40     3507.24    241.26 o
  12   1   7      348.20      163.55    103.94 o
 -15   2   7        2.07     -123.69    123.69 o
 -14   2   7      534.68      689.00     90.79 o
 -13   2   7     8752.28     8911.66    417.53 o
 -12   2   7     9713.89    10675.87    344.03 o
 -11   2   7      703.33      643.01     60.79 o
 -10   2   7     3042.43     2868.83     87.71 o
  -9   2   7    10938.24    10771.89    257.93 o
  -8   2   7    15764.21    16253.87    308.41 o
  -7   2   7     1513.53     1435.33     43.14 o
  -6   2   7      260.59      408.73     25.49 o
  -5   2   7    24297.38    24444.89    415.82 o
  -4   2   7    20481.12    19020.45    338.99 o
  -3   2   7        8.15       36.75     13.92 o
  -2   2   7    18696.77    18684.17    335.99 o
  -1   2   7     7476.67     6969.07    145.68 o
   0   2   7    54490.21    55819.07   1366.76 o
   1   2   7      219.97      245.39     16.95 o
   2   2   7    16600.14    15657.16    258.52 o
   3   2   7     1546.84     1382.41     35.85 o
   4   2   7    12107.37    12269.77    206.13 o
   5   2   7       11.57        8.36     24.39 o
   6   2   7     7551.57     7789.24    173.92 o
   7   2   7      639.55      702.10     47.47 o
   8   2   7      806.94      777.50     57.34 o
   9   2   7       75.51       91.38     50.07 o
  10   2   7     3205.09     3816.55    220.48 o
  11   2   7     1620.35     1741.85    163.70 o
 -15   3   7     1222.04     1325.72    143.74 o
 -14   3   7       89.80      203.37     81.12 o
 -13   3   7     1668.56     1598.07    101.25 o
 -12   3   7      880.94      906.20     57.51 o
 -11   3   7      305.55      346.21     42.13 o
 -10   3   7       98.51      105.46     37.40 o
  -9   3   7     8889.24     8614.07    197.30 o
  -8   3   7    14256.00    14225.01    287.35 o
  -7   3   7        0.93       -5.59     19.06 o
  -6   3   7      223.16      246.57     22.81 o
  -5   3   7    56861.61    59332.88   1137.36 o
  -4   3   7    59423.38    60487.32   1099.67 o
  -3   3   7     2863.55     2891.73     58.19 o
  -2   3   7     1395.28     1506.90     39.84 o
  -1   3   7    31852.02    31523.21    629.88 o
   0   3   7    63393.57    64902.94   1210.67 o
   1   3   7     9710.53    10119.77    199.06 o
   2   3   7       17.97        7.66     22.87 o
   3   3   7    17766.80    18208.98    344.77 o
   4   3   7    37366.34    37876.71    648.34 o
   5   3   7     6999.62     7111.02    143.70 o
   6   3   7      316.69      284.32     40.87 o
   7   3   7     2390.58     2218.59     86.07 o
   8   3   7     7948.56     7821.40    286.03 o
   9   3   7     2782.22     2788.27    155.79 o
  10   3   7       21.95      -43.29     71.90 o
 -15   4   7     5376.94     5639.41    438.71 o
 -14   4   7     2208.31     2693.39    153.10 o
 -13   4   7      187.49      195.42     78.93 o
 -12   4   7     1793.54     1783.87     76.07 o
 -11   4   7    11181.36    11696.70    330.04 o
 -10   4   7     5654.87     5822.05    142.51 o
  -9   4   7      147.91      238.85     63.43 o
  -8   4   7      375.09      329.19     42.49 o
  -7   4   7    23433.18    22885.09    476.08 o
  -6   4   7    18294.56    18807.33    387.52 o
  -5   4   7    10087.25    10235.13    179.85 o
  -4   4   7     4392.43     4742.49     91.35 o
  -3   4   7     8093.11     7903.23    151.10 o
  -2   4   7     6783.63     6317.92    124.09 o
  -1   4   7     4823.42     4179.20     84.01 o
   0   4   7     8800.29     8583.62    160.87 o
   1   4   7     1177.81     1148.30     38.17 o
   2   4   7     1897.39     1858.93     51.35 o
   3   4   7     1413.79     1366.36     38.28 o
   4   4   7    11474.16    11069.46    234.45 o
   5   4   7     1106.21     1237.87     43.49 o
   6   4   7      167.91      106.89     42.07 o
   7   4   7     2584.64     2534.67    101.09 o
   8   4   7     5771.16     5814.99    264.54 o
   9   4   7     2303.01     2467.40    179.57 o
  10   4   7       38.26       69.77    100.27 o
 -16   5   7      192.40      290.12    102.63 o
 -15   5   7     2478.27     2242.58    182.04 o
 -14   5   7      552.30      408.18     89.33 o
 -13   5   7       12.00      -18.60     58.55 o
 -12   5   7     1317.53     1337.07     75.59 o
 -11   5   7    11014.16    11508.11    296.80 o
 -10   5   7     8068.00     7593.54    181.58 o
  -9   5   7      247.15      312.65     36.86 o
  -8   5   7     4901.81     4825.75    109.71 o
  -7   5   7    43159.61    42142.90    825.55 o
  -6   5   7    16779.39    16813.24    339.18 o
  -5   5   7      282.24      417.40     36.04 o
  -4   5   7     5705.82     5728.30    102.96 o
  -3   5   7    67551.85    68284.23   1161.85 o
  -2   5   7    41986.35    42329.77    773.07 o
  -1   5   7     1759.81     1921.87     45.83 o
   0   5   7      670.17      658.60     36.40 o
   1   5   7    24937.21    25253.43    530.73 o
   2   5   7    22177.42    22921.39    465.76 o
   3   5   7     3500.00     3585.16     84.85 o
   4   5   7     1843.67     1928.43     60.73 o
   5   5   7     3328.80     2990.85     84.48 o
   6   5   7     7084.10     7181.03    206.55 o
   7   5   7      982.27     1046.67     89.37 o
   8   5   7      195.17      387.21     85.36 o
   9   5   7      948.07      696.67    108.16 o
 -16   6   7      451.74      257.58    171.81 o
 -15   6   7      174.65      373.83    101.43 o
 -14   6   7     1930.88     1657.40    128.42 o
 -13   6   7     5820.13     5770.26    239.72 o
 -12   6   7      234.93      307.43     53.37 o
 -11   6   7      449.07      412.84     63.57 o
 -10   6   7     2942.79     2794.47     92.79 o
  -9   6   7    11008.11    11169.84    269.05 o
  -8   6   7     1135.41     1192.50     46.53 o
  -7   6   7     8854.86     8833.40    186.24 o
  -6   6   7      413.23      346.67     31.67 o
  -5   6   7    20543.63    20276.20    422.77 o
  -4   6   7      383.62      391.51     23.81 o
  -3   6   7    15134.96    14903.22    322.32 o
  -2   6   7     8372.11     8589.73    182.79 o
  -1   6   7      422.46      436.00     27.61 o
   0   6   7      206.52      221.37     30.21 o
   1   6   7    14018.59    13930.63    366.44 o
   2   6   7    11516.88    11704.07    278.54 o
   3   6   7      210.16      147.07     26.92 o
   4   6   7        3.34      -20.69     23.75 o
   5   6   7     5693.97     5770.07    164.27 o
   6   6   7     5416.42     5395.65    180.11 o
   7   6   7      406.90      217.80    124.00 o
   8   6   7      189.63      128.86    125.66 o
 -16   7   7       26.71     -134.10    134.10 o
 -15   7   7      232.37      -59.80     93.99 o
 -14   7   7     2669.60     2679.99    158.43 o
 -13   7   7     6132.14     5986.39    217.35 o
 -12   7   7     1485.60     1620.87     78.13 o
 -11   7   7       84.23      130.41     53.69 o
 -10   7   7    15709.40    16323.86    425.99 o
  -9   7   7    30610.12    31764.34    757.86 o
  -8   7   7     6465.58     6379.71    156.97 o
  -7   7   7       84.87      139.74     24.81 o
  -6   7   7    15000.91    14885.11    311.44 o
  -5   7   7    40336.36    40263.24    874.78 o
  -4   7   7    15586.47    16420.83    435.20 o
  -3   7   7        8.29       15.75     29.21 o
  -2   7   7     5104.72     5047.93    111.26 o
  -1   7   7    29638.57    30058.55    684.51 o
   0   7   7     9462.79     9587.01    216.87 o
   1   7   7       69.94       47.14     35.50 o
   2   7   7     2032.09     1958.99     62.16 o
   3   7   7     6950.65     6995.73    212.89 o
   4   7   7     2946.63     3033.76     96.01 o
   5   7   7      351.34      177.82     37.12 o
   6   7   7       30.04      -44.25     63.06 o
   7   7   7     1648.15     1537.51    169.47 o
 -16   8   7      872.92      663.60    148.23 o
 -15   8   7     1546.60     1955.75    196.55 o
 -14   8   7       31.68       17.14     95.71 o
 -13   8   7       79.71       31.12     51.83 o
 -12   8   7     2055.00     1923.70     82.09 o
 -11   8   7     3602.14     3703.19    119.91 o
 -10   8   7      765.01      566.56     50.07 o
  -9   8   7     5310.77     5404.66    142.01 o
  -8   8   7       70.90       36.42     28.59 o
  -7   8   7     7805.70     8101.67    194.07 o
  -6   8   7     1437.34     1463.59     57.24 o
  -5   8   7    11099.63    11175.33    307.89 o
  -4   8   7      570.25      567.99     43.44 o
  -3   8   7     1524.99     1447.44     43.88 o
  -2   8   7     1224.14     1225.63     47.37 o
  -1   8   7    11671.56    11656.41    291.81 o
   0   8   7     7145.82     7058.22    186.02 o
   1   8   7       61.73       74.36     27.17 o
   2   8   7     2352.03     2213.61     73.06 o
   3   8   7     8414.37     8675.10    272.33 o
   4   8   7     4373.15     4542.70    208.01 o
   5   8   7      108.36       -1.93     56.83 o
   6   8   7      602.55      528.92    113.56 o
 -15   9   7     2549.32     2474.17    219.87 o
 -14   9   7      738.31      421.31     75.59 o
 -13   9   7      795.38      726.96     75.78 o
 -12   9   7     9922.16    10283.24    360.34 o
 -11   9   7    12844.78    13316.77    401.63 o
 -10   9   7      180.11       92.65     57.68 o
  -9   9   7      117.44      122.90     32.87 o
  -8   9   7    11294.43    11883.62    296.36 o
  -7   9   7    30743.07    30745.71    839.23 o
  -6   9   7     1375.88     1365.54     55.27 o
  -5   9   7        0.28      -41.59     41.59 o
  -4   9   7     7822.23     7398.94    199.58 o
  -3   9   7    15122.86    16167.21    475.45 o
  -2   9   7     2305.68     2465.66     85.12 o
  -1   9   7       12.54      -26.25     30.52 o
   0   9   7      957.24      960.59     42.36 o
   1   9   7     5779.35     5860.85    178.53 o
   2   9   7     1684.14     1674.14     65.89 o
   3   9   7      378.89      376.45     53.45 o
   4   9   7        0.28      100.89     85.25 o
   5   9   7     1701.44     1391.19    155.46 o
 -15  10   7       34.03      332.99    133.11 o
 -14  10   7     1340.13     1214.01    108.92 o
 -13  10   7      194.96      233.69     74.48 o
 -12  10   7     2716.22     2863.73    126.02 o
 -11  10   7     2331.98     2451.21    114.76 o
 -10  10   7     2112.23     2068.07     85.08 o
  -9  10   7      330.32      354.90     34.36 o
  -8  10   7     5325.07     5018.69    144.63 o
  -7  10   7     9515.77     9669.56    273.86 o
  -6  10   7       12.68      -33.68     33.68 o
  -5  10   7       86.75       88.36     42.77 o
  -4  10   7     6055.19     5857.68    183.18 o
  -3  10   7    10924.70    10951.36    365.11 o
  -2  10   7      690.40      732.24     50.96 o
  -1  10   7       27.96      -31.81     44.39 o
   0  10   7     2863.68     2801.62    109.69 o
   1  10   7     6732.04     6516.38    230.98 o
   2  10   7     2086.00     1885.76    102.07 o
   3  10   7       99.44       14.83     62.20 o
   4  10   7      984.40      875.08    131.93 o
 -15  11   7     1267.25      785.93    150.00 o
 -14  11   7     5970.86     5921.11    555.64 o
 -13  11   7     2637.57     2628.53    182.91 o
 -12  11   7        3.31      -28.58     45.11 o
 -11  11   7     1529.18     1483.23     80.09 o
 -10  11   7    12547.72    12961.33    462.97 o
  -9  11   7     5303.97     5240.18    178.42 o
  -8  11   7       52.47      119.66     39.19 o
  -7  11   7       14.74      -38.01     56.99 o
  -6  11   7     7068.60     7114.12    245.92 o
  -5  11   7     5050.32     5156.49    178.26 o
  -4  11   7      612.63      522.44     40.32 o
  -3  11   7       40.00      -16.01     64.42 o
  -2  11   7     1034.60     1144.06     86.31 o
  -1  11   7     2971.06     2719.89    116.92 o
   0  11   7        1.74      -56.84     56.84 o
   1  11   7     1155.29     1042.92    113.66 o
   2  11   7      375.94      467.49     94.21 o
   3  11   7     1176.38     1169.40    166.09 o
 -14  12   7     3241.43     3009.87    378.63 o
 -13  12   7      233.87      303.06     77.11 o
 -12  12   7     1088.42     1045.88    106.42 o
 -11  12   7      354.65      222.48     55.95 o
 -10  12   7     8475.06     8786.21    404.66 o
  -9  12   7     1149.94     1139.45     68.79 o
  -8  12   7        7.79      -42.73     42.73 o
  -7  12   7      539.65      494.87     66.20 o
  -6  12   7     5954.65     6283.47    254.43 o
  -5  12   7     4111.26     3905.13    174.48 o
  -4  12   7      542.24      330.35     64.16 o
  -3  12   7      596.47      649.29     78.41 o
  -2  12   7     3788.75     3754.09    208.53 o
  -1  12   7     3595.10     3066.83    209.94 o
   0  12   7      350.98      338.65    118.26 o
   1  12   7        2.24       42.16    109.32 o
 -14  13   7      322.09      224.61    373.74 o
 -13  13   7     1306.43     1394.22    143.55 o
 -12  13   7     5579.15     5488.78    406.15 o
 -11  13   7     1233.39      983.17    129.63 o
 -10  13   7      235.80      275.41     94.85 o
  -9  13   7     1026.05      896.73    104.17 o
  -8  13   7     4134.28     4037.93    210.93 o
  -7  13   7      887.80      867.67     80.08 o
  -6  13   7      135.75       31.42     93.85 o
  -5  13   7      322.26      501.29     74.50 o
  -4  13   7     2245.31     2524.34    184.80 o
  -3  13   7      761.76      890.56    162.91 o
  -2  13   7      312.46      -11.11    122.63 o
  -1  13   7      434.51      574.79    111.45 o
   0  13   7      367.88      264.75    138.59 o
 -12  14   7     3894.24     4056.37    383.86 o
 -11  14   7      331.91      179.66    118.61 o
 -10  14   7       74.75      122.87    118.31 o
  -9  14   7     1100.35      896.06    102.45 o
  -8  14   7     4041.48     3846.18    313.72 o
  -7  14   7     1616.61     1226.74    176.66 o
  -6  14   7       38.39       68.80     89.36 o
  -5  14   7      718.32      659.56    251.73 o
  -4  14   7     3083.93     2919.62    332.39 o
  -3  14   7     1584.47     2181.16    282.54 o
  -2  14   7        7.17      116.22    141.50 o
 -10  15   7     1936.05     1471.36    192.11 o
  -9  15   7        4.62      148.06    140.19 o
  -8  15   7      108.01       14.82    113.62 o
  -7  15   7       63.66       86.29    112.52 o
  -6  15   7      954.77      808.78    156.44 o
  -5  15   7        0.33      -46.65    454.79 o
   4 -16   8     1227.38     1162.39    282.65 o
   5 -16   8      183.86      100.26    137.78 o
   6 -16   8      822.29      919.90    216.10 o
   7 -16   8      270.14      299.06    113.31 o
   8 -16   8      269.55      119.13    124.97 o
   1 -15   8      850.76     1346.86    256.11 o
   2 -15   8        4.42       81.87    137.94 o
   3 -15   8      705.25      432.61     92.59 o
   4 -15   8     4299.06     4380.70    453.03 o
   5 -15   8     1418.21     1381.14    166.90 o
   6 -15   8       20.61      -13.93    107.28 o
   7 -15   8      250.97      315.20    113.12 o
   8 -15   8     1645.95     1414.64    139.41 o
   9 -15   8      811.33      731.69    116.42 o
  10 -15   8        2.09      130.35     85.08 o
  -1 -14   8       16.34     -172.73    172.73 o
   0 -14   8     1095.88      967.95    193.40 o
   1 -14   8       59.25      -23.14     88.14 o
   2 -14   8     1244.49     1378.57    143.12 o
   3 -14   8       52.79      -16.24     69.43 o
   4 -14   8     2498.75     2990.03    231.18 o
   5 -14   8      165.96      230.47    135.11 o
   6 -14   8      786.11      798.05     94.10 o
   7 -14   8      115.45       23.42     86.51 o
   8 -14   8     1655.99     1715.81    133.64 o
   9 -14   8      675.41      563.38     86.13 o
  10 -14   8       26.50      -80.32     80.32 o
  11 -14   8      186.32       51.41    107.44 o
  12 -14   8     1825.49     1802.87    228.35 o
  -3 -13   8     1946.87     1665.06    242.18 o
  -2 -13   8     3171.78     3186.77    318.38 o
  -1 -13   8      121.95      313.95     88.07 o
   0 -13   8        9.81      135.51    138.77 o
   1 -13   8     3537.01     3260.09    172.26 o
   2 -13   8     5928.07     5592.73    236.53 o
   3 -13   8      820.52      866.84     81.74 o
   4 -13   8      179.21      124.35    112.00 o
   5 -13   8     1433.17     1416.37     97.14 o
   6 -13   8     6000.90     6093.06    257.99 o
   7 -13   8      606.34      666.56     87.01 o
   8 -13   8       55.80      -43.05     58.73 o
   9 -13   8      733.42      494.12     90.20 o
  10 -13   8     1426.38     1342.49    122.91 o
  11 -13   8      223.12      210.62     91.38 o
  12 -13   8      337.45      317.00     98.84 o
  -4 -12   8       75.79      -32.29    358.23 o
  -3 -12   8      677.56      328.48    173.06 o
  -2 -12   8      149.96      127.57     83.71 o
  -1 -12   8     1245.64     1281.08    106.48 o
   0 -12   8      635.62      745.31     73.23 o
   1 -12   8     1707.01     1761.20     84.23 o
   2 -12   8     1782.17     1946.27     78.36 o
   3 -12   8        4.33       12.96     45.84 o
   4 -12   8      127.16      172.96     36.84 o
   5 -12   8     1095.39     1118.44     65.40 o
   6 -12   8     3755.39     4136.60    155.36 o
   7 -12   8      186.19      224.03     59.00 o
   8 -12   8        4.83       26.28     90.36 o
   9 -12   8     1803.22     1791.16    114.71 o
  10 -12   8     2810.45     2674.08    160.67 o
  11 -12   8      209.62      319.81    112.61 o
  12 -12   8       62.61      210.02     99.98 o
  13 -12   8      930.10      608.10    110.47 o
  -6 -11   8      562.29      642.42    164.02 o
  -5 -11   8     4402.06     4622.51    514.94 o
  -4 -11   8     2712.66     2730.34    191.77 o
  -3 -11   8      107.19       84.61     86.62 o
  -2 -11   8      112.71       59.27     56.75 o
  -1 -11   8     5653.27     5269.01    197.09 o
   0 -11   8     4441.64     4639.72    141.50 o
   1 -11   8        6.41        4.36     39.52 o
   2 -11   8       34.10       36.60     24.52 o
   3 -11   8     3989.29     3693.36    131.59 o
   4 -11   8     3992.51     4033.89    141.67 o
   5 -11   8       30.74       32.23     40.08 o
   6 -11   8        0.33       75.39     44.37 o
   7 -11   8     3679.34     3563.51    142.22 o
   8 -11   8     3621.73     3786.69    151.26 o
   9 -11   8        7.74      -59.16     59.16 o
  10 -11   8      362.88      399.75     64.85 o
  11 -11   8      528.40      658.74     85.54 o
  12 -11   8     2740.12     3275.62    209.65 o
  13 -11   8        3.60     -104.52    184.64 o
  -7 -10   8     1900.44     1852.54    258.14 o
  -6 -10   8      239.27      -53.08    161.45 o
  -5 -10   8     1544.48     1250.20    178.06 o
  -4 -10   8        1.35      -64.67     66.69 o
  -3 -10   8      976.45     1007.74     87.49 o
  -2 -10   8        6.38       11.65     38.98 o
  -1 -10   8     5902.95     6088.46    186.19 o
   0 -10   8     1792.61     1850.15     62.54 o
   1 -10   8      608.91      598.66     35.04 o
   2 -10   8       19.18       -8.37     21.81 o
   3 -10   8     4995.58     5139.66    158.68 o
   4 -10   8     4436.38     4808.50    141.27 o
   5 -10   8        0.88       10.20     62.54 o
   6 -10   8      220.96       45.28     40.36 o
   7 -10   8     4497.86     4596.41    163.73 o
   8 -10   8     5348.44     5593.97    188.43 o
   9 -10   8      139.60      -14.43     49.56 o
  10 -10   8       14.17       28.64     44.37 o
  11 -10   8     2625.18     2452.31    146.55 o
  12 -10   8     7208.74     7482.50    392.75 o
  13 -10   8       77.44      162.72     95.45 o
  14 -10   8      274.87      189.61    120.48 o
  -8  -9   8      946.88      930.19    178.02 o
  -7  -9   8     3057.58     2991.18    251.46 o
  -6  -9   8      143.11      186.24     91.15 o
  -5  -9   8      222.96      238.75     55.12 o
  -4  -9   8     3770.43     3801.18    138.75 o
  -3  -9   8     5958.03     5930.23    181.60 o
  -2  -9   8     1055.96     1181.77     57.67 o
  -1  -9   8      408.56      441.44     23.15 o
   0  -9   8      689.29      577.75     42.79 o
   1  -9   8    11215.59    11232.92    287.24 o
   2  -9   8     2153.17     2141.62     67.45 o
   3  -9   8       83.63      111.20     34.12 o
   4  -9   8       63.94        8.95     52.66 o
   5  -9   8     5361.16     4907.25    150.25 o
   6  -9   8     2504.61     2475.40    101.45 o
   7  -9   8      159.37       62.19     42.21 o
   8  -9   8       97.24       99.83     42.36 o
   9  -9   8     2205.44     2292.77     90.74 o
  10  -9   8     1739.67     1768.43     84.22 o
  11  -9   8     1524.96     1457.78     86.44 o
  12  -9   8     3239.88     3493.65    186.94 o
  13  -9   8      393.97      435.16     90.30 o
  14  -9   8     1616.71     1655.40    268.20 o
  -9  -8   8      315.02      746.60    169.29 o
  -8  -8   8      599.30      476.53    134.18 o
  -7  -8   8     1308.26     1131.25    108.32 o
  -6  -8   8      502.33      299.09     62.47 o
  -5  -8   8     1293.08     1361.76    105.88 o
  -4  -8   8     2666.89     2522.08     97.91 o
  -3  -8   8     5411.93     5512.31    175.17 o
  -2  -8   8     1065.32     1202.67     51.33 o
  -1  -8   8      179.49      174.72     20.19 o
   0  -8   8     1918.42     2000.27     52.84 o
   1  -8   8    12386.07    12611.81    318.90 o
   2  -8   8     4102.07     4227.73    109.43 o
   3  -8   8       37.98       77.30     38.04 o
   4  -8   8     2974.13     2936.25     92.58 o
   5  -8   8    13561.14    13439.95    328.69 o
   6  -8   8     4731.99     4606.85    139.27 o
   7  -8   8      127.26       97.46     23.02 o
   8  -8   8       70.56      130.84     47.34 o
   9  -8   8    13198.43    13707.70    359.16 o
  10  -8   8    13362.87    14047.41    408.66 o
  11  -8   8        4.00      -27.30     39.45 o
  12  -8   8       78.87       82.97     45.09 o
  13  -8   8     5405.74     4903.48    355.08 o
  14  -8   8     4757.85     4997.46    529.61 o
 -10  -7   8     2303.91     2602.58    414.43 o
  -9  -7   8     1862.38     1753.74    172.71 o
  -8  -7   8       41.42       36.00     77.41 o
  -7  -7   8       48.87       43.74     91.27 o
  -6  -7   8     4381.10     4411.07    150.60 o
  -5  -7   8     4678.00     4353.58    131.95 o
  -4  -7   8       76.61       36.05     51.40 o
  -3  -7   8       37.16       53.63     39.72 o
  -2  -7   8     4687.13     4614.16     89.09 o
  -1  -7   8     8283.75     8161.13    163.95 o
   0  -7   8      444.19      376.99     35.06 o
   1  -7   8      961.50      980.85     34.92 o
   2  -7   8     1124.23     1111.51     36.67 o
   3  -7   8     5279.26     5196.80    135.47 o
   4  -7   8      639.32      606.80     44.83 o
   5  -7   8     3320.29     3451.87     88.68 o
   6  -7   8       21.55       62.41     29.13 o
   7  -7   8     8203.67     8058.61    230.13 o
   8  -7   8      716.12      664.15     63.04 o
   9  -7   8     5079.22     4896.24    139.02 o
  10  -7   8     1701.10     1748.54     74.52 o
  11  -7   8     1483.11     1617.91     84.66 o
  12  -7   8      386.31      168.39     53.82 o
  13  -7   8     4007.65     4008.66    285.78 o
  14  -7   8     2252.77     1573.36    235.04 o
 -11  -6   8       95.77      329.85    516.43 o
 -10  -6   8     1908.71     2233.60    301.58 o
  -9  -6   8      723.85      657.47     77.60 o
  -8  -6   8      655.34      625.73     61.42 o
  -7  -6   8       13.37       45.87     41.74 o
  -6  -6   8     7327.61     7752.79    214.47 o
  -5  -6   8     3840.08     3959.45    113.09 o
  -4  -6   8       90.94       88.39     27.96 o
  -3  -6   8     1613.30     1634.54     39.19 o
  -2  -6   8     6399.69     6597.79    136.81 o
  -1  -6   8    20202.58    20709.87    390.52 o
   0  -6   8      832.90      825.33     29.36 o
   1  -6   8       43.74       42.98     21.39 o
   2  -6   8    17154.51    17672.29    399.83 o
   3  -6   8    26119.92    25675.65    586.09 o
   4  -6   8    11335.82    12281.60    307.36 o
   5  -6   8       13.24        5.37     32.48 o
   6  -6   8     8503.51     8150.71    201.74 o
   7  -6   8    24132.76    25359.10    706.89 o
   8  -6   8     5887.38     5721.26    146.28 o
   9  -6   8      434.87      504.84     39.90 o
  10  -6   8     2435.01     2464.82     91.69 o
  11  -6   8    12506.72    12993.79    418.18 o
  12  -6   8     2729.04     2569.83    146.35 o
  13  -6   8       48.05       53.60     81.73 o
  14  -6   8      313.22     -118.89    118.89 o
 -11  -5   8      760.89      556.68    131.39 o
 -10  -5   8       62.17      108.49     54.25 o
  -9  -5   8      817.39      850.19     48.96 o
  -8  -5   8     6183.57     6624.59    186.09 o
  -7  -5   8     2836.81     2846.00     77.60 o
  -6  -5   8       29.78       46.44     23.82 o
  -5  -5   8       52.33       80.30     17.77 o
  -4  -5   8    10903.92    10718.22    191.57 o
  -3  -5   8     5408.27     5337.71     95.35 o
  -2  -5   8      187.70      208.54     17.29 o
  -1  -5   8      158.42      188.57     18.26 o
   0  -5   8     3518.50     3341.25     61.25 o
   1  -5   8    15906.46    15878.49    263.43 o
   2  -5   8     5510.65     5668.25    117.22 o
   3  -5   8     8539.09     8000.84    164.40 o
   4  -5   8     1733.30     1856.29     60.10 o
   5  -5   8     6108.49     6406.90    158.99 o
   6  -5   8     2222.68     2114.19     58.40 o
   7  -5   8    17144.07    17750.16    407.59 o
   8  -5   8      147.80       56.06     27.87 o
   9  -5   8     1749.91     1825.49     63.40 o
  10  -5   8       46.13       23.09     28.63 o
  11  -5   8     6496.81     6827.01    239.31 o
  12  -5   8     1860.61     2012.89    127.24 o
  13  -5   8      320.66      334.12     94.30 o
 -12  -4   8     2822.44     2972.99    305.29 o
 -11  -4   8      172.77       62.90     68.62 o
 -10  -4   8      403.83      496.69     69.76 o
  -9  -4   8      692.93      676.50     47.17 o
  -8  -4   8     6795.96     7014.22    171.15 o
  -7  -4   8     1306.36     1343.66     44.51 o
  -6  -4   8       18.16       87.51     31.23 o
  -5  -4   8     2906.06     3038.16     61.29 o
  -4  -4   8    21466.33    21657.28    369.75 o
  -3  -4   8    20730.58    20918.53    358.16 o
  -2  -4   8      365.12      341.05     19.17 o
  -1  -4   8      897.80      852.66     30.71 o
   0  -4   8    53129.99    53271.02    964.83 o
   1  -4   8    31430.39    31977.44    556.45 o
   2  -4   8       73.28       63.97     21.93 o
   3  -4   8       17.66       28.52     25.93 o
   4  -4   8    41392.68    41233.45    791.90 o
   5  -4   8    59600.63    59924.84   1385.49 o
   6  -4   8     1362.01     1663.61     50.78 o
   7  -4   8       60.86       55.57     25.48 o
   8  -4   8    11732.76    11377.69    263.60 o
   9  -4   8    20004.79    20372.32    456.03 o
  10  -4   8     1347.63     1324.99     83.87 o
  11  -4   8       49.50       83.01     79.43 o
  12  -4   8      677.70      575.57    106.62 o
  13  -4   8     2841.10     2492.13    251.36 o
 -13  -3   8      129.88       32.55    139.46 o
 -12  -3   8      118.43      -76.84     85.07 o
 -11  -3   8     1602.39     1435.13     94.57 o
 -10  -3   8     5070.90     5557.59    192.16 o
  -9  -3   8     1476.42     1594.30     62.37 o
  -8  -3   8       18.97       34.38     26.21 o
  -7  -3   8      374.83      377.96     34.05 o
  -6  -3   8    10409.48    10686.32    174.80 o
  -5  -3   8     1412.14     1211.32     34.41 o
  -4  -3   8     5419.87     5628.18    102.58 o
  -3  -3   8       39.74       64.60     24.86 o
  -2  -3   8     7275.23     6645.84     99.47 o
  -1  -3   8     1345.82     1148.12     30.62 o
   0  -3   8    15432.37    14428.10    252.84 o
   1  -3   8     5757.73     5596.24    121.15 o
   2  -3   8    11642.91    12165.11    225.79 o
   3  -3   8     1122.45     1000.86     31.90 o
   4  -3   8    19902.85    20607.56    412.67 o
   5  -3   8    23337.04    21555.15    474.53 o
   6  -3   8      244.90      364.95     32.64 o
   7  -3   8     1802.42     1738.78     52.49 o
   8  -3   8     9071.91     9667.15    247.72 o
   9  -3   8    10761.79    10805.00    303.56 o
  10  -3   8      953.06      878.03     64.88 o
  11  -3   8        3.64        2.19     61.05 o
  12  -3   8     1830.19     2179.92    141.69 o
  13  -3   8     3974.93     4192.68    409.86 o
 -13  -2   8       48.07       83.93    118.72 o
 -12  -2   8       12.97      -27.06     90.71 o
 -11  -2   8     2268.17     2114.28     99.66 o
 -10  -2   8     7850.05     8118.93    237.33 o
  -9  -2   8     3975.52     3901.29    102.60 o
  -8  -2   8      490.94      543.74     38.29 o
  -7  -2   8     3758.46     3718.16     90.90 o
  -6  -2   8    16215.22    16336.91    289.55 o
  -5  -2   8    11239.55    10864.15    187.57 o
  -4  -2   8      124.74      120.96     15.67 o
  -3  -2   8    12005.78    12358.74    196.22 o
  -2  -2   8    53933.32    54916.34    882.72 o
  -1  -2   8    23388.16    22879.60    382.51 o
   0  -2   8     2778.49     2901.80     72.50 o
   1  -2   8     3803.45     3844.48     82.43 o
   2  -2   8    69247.27    70342.95   1392.80 o
   3  -2   8    34369.63    33992.43    652.50 o
   4  -2   8      327.78      376.45     28.85 o
   5  -2   8      118.19      152.95     19.76 o
   6  -2   8    22851.60    22783.14    410.11 o
   7  -2   8    17685.19    18306.28    427.96 o
   8  -2   8      348.18      255.37     38.54 o
   9  -2   8       15.22      -38.05     38.05 o
  10  -2   8     2582.54     2468.91    112.07 o
  11  -2   8     2327.35     2128.47    113.37 o
  12  -2   8       33.56      269.52     84.01 o
  13  -2   8      261.05      500.34    130.13 o
 -14  -1   8       32.06     -115.31    191.75 o
 -13  -1   8     2626.97     3014.00    250.53 o
 -12  -1   8     5226.90     5172.77    267.70 o
 -11  -1   8      567.75      483.35     78.85 o
 -10  -1   8      160.63      162.72     30.41 o
  -9  -1   8     3505.89     3798.51    110.96 o
  -8  -1   8     4351.23     4283.24    103.91 o
  -7  -1   8       11.47       95.82     32.28 o
  -6  -1   8     1755.22     1894.87     47.30 o
  -5  -1   8     2984.93     2944.83     52.02 o
  -4  -1   8     1750.41     1606.07     35.25 o
  -3  -1   8     4456.67     4827.95     84.34 o
  -2  -1   8    46644.64    48951.35    783.53 o
  -1  -1   8     3158.55     3506.83     73.59 o
   0  -1   8    13613.02    13169.46    266.15 o
   1  -1   8    14318.38    13894.11    293.93 o
   2  -1   8    46735.55    47273.96    831.32 o
   3  -1   8    20927.64    21320.22    401.30 o
   4  -1   8     1530.89     1875.22     48.41 o
   5  -1   8      693.69      631.17     37.47 o
   6  -1   8    25223.57    25659.64    456.75 o
   7  -1   8    16669.81    16136.50    406.93 o
   8  -1   8      527.55      434.16     45.51 o
   9  -1   8      925.77      960.04     57.73 o
  10  -1   8     5925.11     6125.98    238.71 o
  11  -1   8     3792.76     4236.31    212.58 o
  12  -1   8      393.82      345.12     82.87 o
 -14   0   8      441.51      335.78     95.57 o
 -13   0   8     3889.26     4150.79    294.57 o
 -12   0   8     4025.42     4020.47    177.40 o
 -11   0   8       75.96      143.49     73.44 o
 -10   0   8      406.08      342.53     49.03 o
  -9   0   8    19374.25    19469.52    413.11 o
  -8   0   8    16809.79    16756.26    369.48 o
  -7   0   8     4636.64     4962.04    104.16 o
  -6   0   8     2084.62     2352.87     54.46 o
  -5   0   8    31122.64    30421.14    502.76 o
  -4   0   8    56113.08    54727.46    870.63 o
  -3   0   8     9634.97     9825.34    175.91 o
  -2   0   8     4066.42     4587.31     86.54 o
  -1   0   8    14698.63    14862.54    331.33 o
   0   0   8   112386.33   113361.45   2684.39 o
   1   0   8    14403.79    15091.96    287.56 o
   2   0   8     6498.93     6483.15    133.70 o
   3   0   8    16113.04    16906.72    304.90 o
   4   0   8    29250.51    29665.27    581.15 o
   5   0   8     5549.34     5306.88    119.85 o
   6   0   8     1615.35     1341.83     52.40 o
   7   0   8      179.28      175.83     47.22 o
   8   0   8     2404.30     2415.22     87.69 o
   9   0   8     1953.18     1768.00     82.57 o
  10   0   8      320.13      238.06     71.89 o
  11   0   8      296.45      502.04     95.98 o
  12   0   8      255.51      483.60    228.57 o
 -14   1   8     1219.79      907.62    147.36 o
 -13   1   8      794.21      673.64     80.03 o
 -12   1   8      132.18       16.63     60.34 o
 -11   1   8     2743.30     3027.27    109.56 o
 -10   1   8     1423.21     1499.84     70.91 o
  -9   1   8     2500.79     2548.53     80.14 o
  -8   1   8     2306.45     2145.42     55.75 o
  -7   1   8      850.20      741.57     30.62 o
  -6   1   8      329.26      282.58     22.27 o
  -5   1   8     7362.42     7083.94    124.46 o
  -4   1   8    12886.03    12595.14    195.38 o
  -3   1   8       62.34       23.69     22.46 o
  -2   1   8     1392.59     1324.65     44.75 o
  -1   1   8    45091.51    46780.43   1015.09 o
   0   1   8    52351.30    49058.98   1326.61 o
   1   1   8     5663.52     6065.93    114.29 o
   2   1   8       55.96        8.76     18.69 o
   3   1   8    12432.13    11778.32    231.21 o
   4   1   8    42006.86    43041.89    761.54 o
   5   1   8    10653.80    10582.34    196.52 o
   6   1   8     1432.21     1450.24     56.60 o
   7   1   8     3803.85     3648.69    118.77 o
   8   1   8    13726.13    13869.66    428.94 o
   9   1   8     6502.91     6129.84    241.58 o
  10   1   8       82.39       84.27     70.09 o
  11   1   8      709.12      853.29    109.61 o
 -15   2   8     5009.61     6070.01    715.35 o
 -14   2   8     1495.46     1632.57    145.25 o
 -13   2   8      119.82      186.89     60.29 o
 -12   2   8     1705.52     1956.93     97.83 o
 -11   2   8    14730.86    15203.34    393.42 o
 -10   2   8    11383.95    11955.16    291.73 o
  -9   2   8     1897.56     1751.51     60.35 o
  -8   2   8     5266.59     4997.86    108.22 o
  -7   2   8    24512.56    24214.78    486.06 o
  -6   2   8    34283.33    33987.09    587.32 o
  -5   2   8     2804.63     2958.48     59.23 o
  -4   2   8     6043.24     6480.58    115.98 o
  -3   2   8    58451.00    57784.88   1051.11 o
  -2   2   8    61586.35    62779.59   1238.31 o
  -1   2   8        0.46      -17.01     17.01 o
   0   2   8     4802.43     4453.80    127.70 o
   1   2   8    31357.68    32688.11    572.52 o
   2   2   8    29889.52    29603.20    552.08 o
   3   2   8      408.88      524.63     24.53 o
   4   2   8     2258.59     2149.21     53.48 o
   5   2   8       21.65       37.63     20.83 o
   6   2   8     2363.14     2126.03     81.84 o
   7   2   8      122.75      141.98     35.80 o
   8   2   8     2685.51     2663.54    113.79 o
   9   2   8      142.46      216.72     59.19 o
  10   2   8      807.54      541.23    140.00 o
  11   2   8       95.00      187.08    119.11 o
 -15   3   8      264.34      298.84    122.19 o
 -14   3   8      190.14       37.89     86.73 o
 -13   3   8     1478.42     1898.40    108.48 o
 -12   3   8       79.85       21.42     45.08 o
 -11   3   8     3515.44     3257.02    109.55 o
 -10   3   8      732.17      642.69     73.61 o
  -9   3   8     1641.21     1616.17     65.11 o
  -8   3   8      736.07      837.71     38.66 o
  -7   3   8    16975.70    17039.65    355.73 o
  -6   3   8    18172.17    18550.78    406.71 o
  -5   3   8      578.11      513.85     23.20 o
  -4   3   8       24.64       56.51     32.70 o
  -3   3   8    36476.27    35402.28    718.49 o
  -2   3   8    23039.28    22788.45    448.43 o
  -1   3   8     4088.76     4543.40     89.94 o
   0   3   8     1119.50     1187.66     28.37 o
   1   3   8    31745.49    32072.16    691.03 o
   2   3   8    38807.36    38794.72    863.90 o
   3   3   8     5811.90     6014.42    115.97 o
   4   3   8      592.82      545.23     32.00 o
   5   3   8     6929.04     6866.64    141.09 o
   6   3   8    19306.64    20825.70    498.31 o
   7   3   8     1979.83     1978.61     78.09 o
   8   3   8      146.47       82.65     64.86 o
   9   3   8     1787.78     1884.15    132.77 o
  10   3   8     4020.39     4193.57    356.44 o
 -15   4   8      214.66      271.59    191.40 o
 -14   4   8     2906.76     2899.22    187.48 o
 -13   4   8     7649.24     8364.07    329.81 o
 -12   4   8     2533.68     2734.73    113.15 o
 -11   4   8      346.44      437.54     65.80 o
 -10   4   8     6641.39     6701.29    175.96 o
  -9   4   8    26963.05    28486.61    632.41 o
  -8   4   8     8906.12     8647.56    174.24 o
  -7   4   8      385.72      310.06     28.93 o
  -6   4   8     5100.17     4929.76    108.16 o
  -5   4   8    41054.75    40999.90    753.52 o
  -4   4   8    22522.89    22526.53    479.54 o
  -3   4   8     1812.42     1642.12     42.84 o
  -2   4   8       69.04       65.59     20.34 o
  -1   4   8    21301.39    21107.62    441.22 o
   0   4   8     3966.79     4261.78    102.19 o
   1   4   8     1237.44     1030.66     36.83 o
   2   4   8     2703.68     2657.10     64.23 o
   3   4   8     1239.94     1165.33     40.67 o
   4   4   8      377.52      375.29     29.70 o
   5   4   8      323.95      338.75     25.62 o
   6   4   8     5094.65     5018.73    141.99 o
   7   4   8      584.88      636.18     51.99 o
   8   4   8      313.01      235.75     57.48 o
   9   4   8     1923.78     2056.54    229.34 o
 -15   5   8      213.68      220.81     82.57 o
 -14   5   8     1097.42      736.85    126.04 o
 -13   5   8     3262.84     3214.32    148.27 o
 -12   5   8       31.28       -6.99     68.64 o
 -11   5   8      591.79      545.91     65.13 o
 -10   5   8     3409.83     3059.17     93.53 o
  -9   5   8    14054.84    14295.92    327.72 o
  -8   5   8     4147.88     4330.28    107.50 o
  -7   5   8       93.16        9.98     36.44 o
  -6   5   8     9845.20     9918.17    208.81 o
  -5   5   8    51249.56    52374.58   1098.65 o
  -4   5   8     8595.88     8825.66    202.77 o
  -3   5   8      577.78      530.93     32.60 o
  -2   5   8     8523.30     8643.37    199.68 o
  -1   5   8    48152.69    48321.63   1043.80 o
   0   5   8    17827.54    18296.14    398.49 o
   1   5   8      614.11      659.35     40.58 o
   2   5   8     3808.20     3971.20    105.85 o
   3   5   8    16795.54    16981.60    404.29 o
   4   5   8    11214.22    11550.66    283.15 o
   5   5   8      100.95      102.19     35.29 o
   6   5   8     1115.73     1111.03     61.38 o
   7   5   8     4765.19     4922.30    209.01 o
   8   5   8     1534.12     1616.70    168.05 o
   9   5   8       14.15       48.38    202.43 o
 -16   6   8     2378.83     2105.32    217.45 o
 -15   6   8     2389.13     2335.78    226.61 o
 -14   6   8      543.38      601.75     81.88 o
 -13   6   8      675.49      604.63     93.30 o
 -12   6   8     5767.71     6004.26    193.83 o
 -11   6   8    10667.79    11124.87    304.77 o
 -10   6   8      452.49      632.03     46.30 o
  -9   6   8      935.29      797.93     41.80 o
  -8   6   8     7056.94     6625.51    165.79 o
  -7   6   8    18481.80    18594.30    378.49 o
  -6   6   8      422.23      497.84     25.27 o
  -5   6   8     5813.85     6145.68    139.81 o
  -4   6   8     2833.64     2829.34     60.83 o
  -3   6   8    17545.85    18601.40    451.57 o
  -2   6   8       14.95      -22.59     22.59 o
  -1   6   8     4221.88     4102.68     98.25 o
   0   6   8      134.31      156.74     27.32 o
   1   6   8     1193.57     1263.31     49.63 o
   2   6   8     1079.95     1011.76     53.20 o
   3   6   8     5257.48     5473.57    149.62 o
   4   6   8     1218.11     1199.55     51.21 o
   5   6   8       59.28       26.01     37.02 o
   6   6   8       63.11      -63.93     63.93 o
   7   6   8     5438.78     5878.54    368.87 o
   8   6   8     2804.23     2745.55    286.87 o
 -16   7   8     1546.74     1365.83    161.50 o
 -15   7   8     1066.15      893.23    182.95 o
 -14   7   8        5.14       15.50    108.59 o
 -13   7   8      128.14      167.55     61.14 o
 -12   7   8     6976.22     6967.33    227.21 o
 -11   7   8     8856.21     9215.47    268.16 o
 -10   7   8       75.84       87.30     62.40 o
  -9   7   8      137.49      107.80     40.04 o
  -8   7   8    13520.40    13840.99    328.61 o
  -7   7   8    36587.32    37418.00    922.44 o
  -6   7   8     3076.82     3360.81     73.63 o
  -5   7   8       14.54       -4.17     30.85 o
  -4   7   8    20472.28    20199.26    483.16 o
  -3   7   8    36569.51    38062.00    921.00 o
  -2   7   8     7854.86     8166.38    229.89 o
  -1   7   8      456.84      468.60     36.98 o
   0   7   8     5890.96     5773.71    142.29 o
   1   7   8    10026.38    10350.66    298.95 o
   2   7   8     4357.23     4517.82    129.21 o
   3   7   8      107.94       97.34     44.62 o
   4   7   8     1814.96     1605.66     69.07 o
   5   7   8     4899.37     4588.29    222.59 o
   6   7   8     1189.16     1144.48    189.86 o
   7   7   8      113.25      143.65     77.88 o
 -15   8   8      554.71      703.90    160.31 o
 -14   8   8     5004.95     4866.85    295.90 o
 -13   8   8     1859.70     1898.18    111.62 o
 -12   8   8      257.08      309.65     55.26 o
 -11   8   8      120.69      183.76     41.58 o
 -10   8   8     8529.35     8027.87    215.57 o
  -9   8   8     8049.03     7690.34    203.11 o
  -8   8   8     2724.39     2718.15     77.52 o
  -7   8   8     4322.62     4383.93    107.05 o
  -6   8   8     2082.67     1815.00     53.83 o
  -5   8   8     4328.55     4329.73    118.83 o
  -4   8   8     3438.74     3284.02     96.49 o
  -3   8   8     4744.56     4789.30    143.95 o
  -2   8   8       10.16       -0.88     21.39 o
  -1   8   8     1137.08     1094.22     46.77 o
   0   8   8      585.10      505.79     43.21 o
   1   8   8     4567.15     4345.85    132.31 o
   2   8   8      855.02      756.72     46.51 o
   3   8   8       58.59      -13.75     56.88 o
   4   8   8     1039.24     1127.35     78.66 o
   5   8   8     6339.80     6204.11    376.34 o
   6   8   8     1155.73     1377.04    194.64 o
 -15   9   8      773.13      837.27    160.69 o
 -14   9   8     6595.61     6624.39    435.21 o
 -13   9   8     2101.57     2348.09    146.95 o
 -12   9   8      135.24      152.66     58.60 o
 -11   9   8     2191.01     2109.17     85.92 o
 -10   9   8    18301.92    19139.59    568.90 o
  -9   9   8     6360.19     6337.91    174.66 o
  -8   9   8        4.80      -17.56     42.01 o
  -7   9   8     1710.56     1841.79     65.62 o
  -6   9   8    13878.75    13815.11    402.69 o
  -5   9   8    11471.40    12160.88    359.99 o
  -4   9   8     1387.08     1503.60     61.13 o
  -3   9   8      784.72      783.55     73.91 o
  -2   9   8     7528.67     7647.03    214.43 o
  -1   9   8     9745.37    10413.36    278.85 o
   0   9   8      842.66      802.54     57.37 o
   1   9   8        9.01       43.05     38.24 o
   2   9   8     1652.06     1573.10     73.89 o
   3   9   8     3336.19     3479.51    170.58 o
   4   9   8       32.63      -57.65     58.61 o
   5   9   8      787.64      631.65    115.19 o
 -15  10   8       48.74      162.87    103.84 o
 -14  10   8     1154.56     1178.65    184.15 o
 -13  10   8      222.37      159.35     54.80 o
 -12  10   8     3704.14     3689.46    180.64 o
 -11  10   8        8.47      -30.06     52.24 o
 -10  10   8     4996.18     4988.96    169.24 o
  -9  10   8       93.74      100.11     38.06 o
  -8  10   8     3169.37     3172.82    106.82 o
  -7  10   8       38.15      -44.58     48.84 o
  -6  10   8     3699.31     3352.82    116.85 o
  -5  10   8     2193.16     2204.23     82.52 o
  -4  10   8       63.85       22.19     48.21 o
  -3  10   8      164.51      191.06     63.31 o
  -2  10   8     2525.47     2497.92     98.19 o
  -1  10   8     4468.07     4501.92    162.95 o
   0  10   8       20.93      -40.82     40.82 o
   1  10   8       53.29       50.55     77.08 o
   2  10   8     1989.60     1991.68    118.87 o
   3  10   8     3114.29     3034.73    252.51 o
   4  10   8       72.09       41.98     72.78 o
 -15  11   8      231.02      347.41    125.94 o
 -14  11   8       54.09      347.25    237.15 o
 -13  11   8     4518.11     4038.96    235.90 o
 -12  11   8     8871.26     8721.30    419.49 o
 -11  11   8     1348.86     1316.96     80.65 o
 -10  11   8      117.58      189.66     71.87 o
  -9  11   8     2887.21     2763.21    108.40 o
  -8  11   8    10582.15    11182.33    360.19 o
  -7  11   8     3954.37     3584.00    150.39 o
  -6  11   8      132.44       85.18     38.86 o
  -5  11   8       35.20       32.06     54.35 o
  -4  11   8     4363.75     4625.78    175.52 o
  -3  11   8     2234.18     2408.37    107.48 o
  -2  11   8       10.02       -4.95     46.87 o
  -1  11   8        6.45       42.82     45.65 o
   0  11   8     2884.19     2514.54    187.52 o
   1  11   8     1672.31     1880.85    171.36 o
   2  11   8      365.91      354.51     94.17 o
 -14  12   8     1616.87     1204.84    167.65 o
 -13  12   8      807.68      453.11     98.62 o
 -12  12   8     2367.71     2302.53    153.60 o
 -11  12   8       90.87      -25.43     96.94 o
 -10  12   8      472.12      675.52     87.86 o
  -9  12   8      873.04      758.61     64.46 o
  -8  12   8     5220.54     5093.61    201.87 o
  -7  12   8      646.97      470.36     95.52 o
  -6  12   8       52.12       11.15     85.16 o
  -5  12   8      415.78      316.91     52.28 o
  -4  12   8     3209.44     3147.39    184.96 o
  -3  12   8     2143.08     1885.46    131.54 o
  -2  12   8        2.02      -47.33    148.28 o
  -1  12   8      223.64      304.00     85.21 o
   0  12   8     3218.20     3558.06    360.80 o
   1  12   8     2078.76     1918.36    255.79 o
 -13  13   8       72.66       86.42    121.93 o
 -12  13   8       44.52       -3.69     90.75 o
 -11  13   8     2050.58     2029.86    155.70 o
 -10  13   8     4625.87     4858.17    290.33 o
  -9  13   8      553.95      450.54     71.82 o
  -8  13   8       49.53      105.56     87.09 o
  -7  13   8      634.93      576.65     85.07 o
  -6  13   8     3837.00     3823.66    244.40 o
  -5  13   8      283.90      211.98     71.80 o
  -4  13   8      967.86      874.27    106.44 o
  -3  13   8      218.06       72.97    117.68 o
  -2  13   8     1771.75     1884.48    224.86 o
  -1  13   8      409.16      291.93    100.99 o
 -12  14   8       53.54       84.41    106.91 o
 -11  14   8     1408.75     1453.06    161.88 o
 -10  14   8     1732.54     1784.34    177.80 o
  -9  14   8      139.79      190.79     82.51 o
  -8  14   8       48.94      -59.70    142.80 o
  -7  14   8     1139.44     1172.47    210.72 o
  -6  14   8     3503.61     3237.49    302.56 o
  -5  14   8     1000.01      718.47    213.52 o
  -4  14   8        2.41     -155.76    170.48 o
  -3  14   8      986.60      929.28    207.19 o
  -9  15   8      954.14      949.60    201.90 o
  -8  15   8     1439.50     1289.09    228.26 o
  -7  15   8        0.68     -138.28    138.28 o
   5 -16   9      139.28     -129.98    260.73 o
   6 -16   9     1147.02     1177.41    179.91 o
   7 -16   9       60.46      -57.71    267.27 o
   1 -15   9     1615.99     1565.75    255.17 o
   2 -15   9     2951.44     2827.42    361.96 o
   3 -15   9      190.88      186.48     80.30 o
   4 -15   9        2.21        1.99     84.03 o
   5 -15   9      727.12      619.97    125.58 o
   6 -15   9     2658.84     2635.48    248.13 o
   7 -15   9      405.46      505.46    101.31 o
   8 -15   9        8.52        0.63    152.40 o
   9 -15   9      807.32      489.06    113.13 o
  10 -15   9     2061.85     2323.84    254.62 o
  -1 -14   9     1085.83     1381.02    353.26 o
   0 -14   9      450.59      318.12    587.01 o
   1 -14   9      560.07      420.62    129.19 o
   2 -14   9      588.39      530.64    157.95 o
   3 -14   9      611.02      414.94     73.60 o
   4 -14   9      722.09     1105.58    104.37 o
   5 -14   9      132.42      -56.88     56.88 o
   6 -14   9      340.80      378.81    103.03 o
   7 -14   9      190.26       44.39     62.48 o
   8 -14   9      706.02      769.17    138.03 o
   9 -14   9      199.15       21.92    111.13 o
  10 -14   9     1164.24     1239.83    190.78 o
  11 -14   9        6.74       78.30     93.70 o
  -3 -13   9        0.68     -192.41    192.41 o
  -2 -13   9      349.23      617.10    231.11 o
  -1 -13   9     2465.67     2084.60    164.90 o
   0 -13   9     1900.24     1992.10    160.76 o
   1 -13   9       30.40       13.61     76.99 o
   2 -13   9      304.32      146.06     45.54 o
   3 -13   9     4411.44     3698.09    186.87 o
   4 -13   9     4683.76     4636.40    205.47 o
   5 -13   9      482.61      501.72     63.62 o
   6 -13   9      433.74      494.05     99.72 o
   7 -13   9     2759.87     2519.17    157.92 o
   8 -13   9     2909.01     2830.75    183.47 o
   9 -13   9      159.29      224.74    107.84 o
  10 -13   9        3.86       87.22     81.91 o
  11 -13   9     1001.37      617.54    131.62 o
  12 -13   9     3384.61     3388.35    356.41 o
  -4 -12   9      102.80       75.37    211.70 o
  -3 -12   9     2134.10     1832.94    195.43 o
  -2 -12   9      213.17      234.97    127.52 o
  -1 -12   9      484.30      484.32    100.34 o
   0 -12   9      133.74      148.64     44.48 o
   1 -12   9     1415.52     1319.49     72.92 o
   2 -12   9       58.01       15.78     42.76 o
   3 -12   9     1335.11     1455.36     83.49 o
   4 -12   9     1202.40     1157.71     75.38 o
   5 -12   9       80.87       70.72     48.50 o
   6 -12   9      153.56       84.00     63.47 o
   7 -12   9     1792.08     1912.23    106.32 o
   8 -12   9     2490.48     2482.21    130.50 o
   9 -12   9      188.68       58.07     70.25 o
  10 -12   9      162.69      132.22     66.70 o
  11 -12   9     1699.11     1327.43    132.19 o
  12 -12   9     3873.40     3857.55    359.10 o
  13 -12   9      160.77      112.63    126.67 o
  -6 -11   9       16.70     -158.62    158.62 o
  -5 -11   9       63.08      -14.91    165.42 o
  -4 -11   9     1264.26     1162.33    179.11 o
  -3 -11   9     5913.05     5618.04    326.09 o
  -2 -11   9     2045.38     2066.45    115.44 o
  -1 -11   9       27.28       22.87     50.68 o
   0 -11   9     1340.97     1241.33     66.98 o
   1 -11   9     7502.11     7773.50    242.36 o
   2 -11   9     3916.45     3834.16    129.78 o
   3 -11   9      127.54       94.95     44.72 o
   4 -11   9     2580.92     2482.49     98.41 o
   5 -11   9    11909.97    11946.23    364.01 o
   6 -11   9     4779.30     4719.62    163.72 o
   7 -11   9        6.15      -32.51     48.97 o
   8 -11   9       92.88       70.69     73.26 o
   9 -11   9     6259.49     6400.47    267.81 o
  10 -11   9     6337.20     6506.81    350.92 o
  11 -11   9       56.79      127.64     89.47 o
  12 -11   9      609.81      854.02    137.86 o
  13 -11   9     1128.07      829.62    170.26 o
  -7 -10   9       33.45       -3.45    168.58 o
  -6 -10   9      653.00      595.35    151.16 o
  -5 -10   9     2105.57     2373.89    217.07 o
  -4 -10   9        1.95       58.91     68.00 o
  -3 -10   9      828.79      847.87     70.44 o
  -2 -10   9      148.28      131.58     60.00 o
  -1 -10   9     1225.26     1098.94     62.61 o
   0 -10   9        9.90       -8.23     35.97 o
   1 -10   9     2583.63     2628.64     85.38 o
   2 -10   9       77.61      160.93     39.48 o
   3 -10   9      222.94      310.35     43.90 o
   4 -10   9       49.84       32.74     40.05 o
   5 -10   9    11361.46    11556.03    353.74 o
   6 -10   9     5001.95     5060.18    165.16 o
   7 -10   9      412.63      497.00     55.55 o
   8 -10   9       50.54       83.55     58.19 o
   9 -10   9     7724.89     7634.07    287.88 o
  10 -10   9     6519.13     6455.24    239.73 o
  11 -10   9        5.83      -16.26     46.49 o
  12 -10   9       91.85      -58.21     69.12 o
  13 -10   9     3530.05     3074.50    310.80 o
  -8  -9   9        7.35       58.58    181.14 o
  -7  -9   9        7.86       94.30    134.04 o
  -6  -9   9     4001.21     3904.24    248.74 o
  -5  -9   9     7826.13     7689.82    311.07 o
  -4  -9   9     1123.47      942.25     78.67 o
  -3  -9   9      103.35       50.56     56.20 o
  -2  -9   9     7578.38     7892.58    211.89 o
  -1  -9   9     7798.40     7633.62    191.74 o
   0  -9   9     2559.43     2591.72     72.41 o
   1  -9   9      652.51      685.05     50.04 o
   2  -9   9     6405.19     6029.71    186.10 o
   3  -9   9     9099.56     9365.97    275.90 o
   4  -9   9     5473.40     5582.05    165.93 o
   5  -9   9      148.26      185.56     42.41 o
   6  -9   9      889.14      824.02     52.82 o
   7  -9   9    15667.70    16330.43    466.28 o
   8  -9   9     4831.25     5067.58    146.41 o
   9  -9   9     2621.64     2805.81    103.23 o
  10  -9   9        0.87      -35.36     35.36 o
  11  -9   9     3400.47     3473.21    182.83 o
  12  -9   9     1297.73     1156.18    104.60 o
  13  -9   9      657.62      673.77    333.90 o
  -9  -8   9       66.91     -125.61    227.66 o
  -8  -8   9     2020.38     2044.23    338.54 o
  -7  -8   9     1831.97     1887.19    146.92 o
  -6  -8   9      734.41      719.45    113.67 o
  -5  -8   9     1573.81     1673.05     81.05 o
  -4  -8   9     1429.62     1364.64     71.86 o
  -3  -8   9     3960.84     3980.52    125.17 o
  -2  -8   9     1301.71     1327.22     41.38 o
  -1  -8   9     1538.58     1595.92     51.47 o
   0  -8   9      297.59      313.31     43.87 o
   1  -8   9       29.44       65.09     29.15 o
   2  -8   9     7492.67     6969.60    170.34 o
   3  -8   9     9650.76     9369.96    226.41 o
   4  -8   9     1454.89     1544.07     87.96 o
   5  -8   9      239.71      119.04     40.72 o
   6  -8   9     9148.98     8905.73    253.49 o
   7  -8   9    32690.87    32465.86    909.60 o
   8  -8   9     6696.01     6758.25    210.27 o
   9  -8   9      277.41      312.06     38.07 o
  10  -8   9      746.48      713.72     58.56 o
  11  -8   9    10278.64    10494.97    389.17 o
  12  -8   9     3393.52     4032.88    256.85 o
  13  -8   9       41.52     -140.87    140.87 o
 -10  -7   9       70.74      300.71    278.78 o
  -9  -7   9      466.13      688.74    160.37 o
  -8  -7   9     5706.95     5757.96    316.19 o
  -7  -7   9     4087.60     4103.11    189.14 o
  -6  -7   9        3.89      118.28     54.56 o
  -5  -7   9      763.86      668.52     48.46 o
  -4  -7   9     9961.66     9703.30    263.63 o
  -3  -7   9    14686.50    14584.85    315.64 o
  -2  -7   9     1449.02     1454.40     47.36 o
  -1  -7   9     1788.10     1818.70     44.91 o
   0  -7   9    14794.71    14958.67    342.55 o
   1  -7   9    13095.45    12632.32    292.50 o
   2  -7   9       10.43        9.52     27.32 o
   3  -7   9       28.27       26.52     32.38 o
   4  -7   9     5508.97     6014.15    143.33 o
   5  -7   9    18467.13    18659.59    426.92 o
   6  -7   9       23.05      -29.47     29.47 o
   7  -7   9     3227.49     2941.12     94.39 o
   8  -7   9      369.92      427.22     45.03 o
   9  -7   9     7118.26     7286.50    200.16 o
  10  -7   9      414.12      373.68     42.61 o
  11  -7   9     2432.97     2412.34    115.67 o
  12  -7   9      662.58      596.64     70.19 o
  13  -7   9      139.09       29.50    122.43 o
 -10  -6   9     1901.37     1495.45    158.74 o
  -9  -6   9       85.72       44.75     72.86 o
  -8  -6   9     1998.97     1694.50    101.45 o
  -7  -6   9      986.75      923.84     61.77 o
  -6  -6   9     2599.27     2620.17     98.20 o
  -5  -6   9      383.82      345.19     28.30 o
  -4  -6   9     6536.24     6906.71    148.65 o
  -3  -6   9     4827.63     4946.29     96.75 o
  -2  -6   9       87.50      106.54     24.02 o
  -1  -6   9     1094.55     1248.88     36.01 o
   0  -6   9    13223.57    14045.87    277.33 o
   1  -6   9    27563.57    28314.76    549.40 o
   2  -6   9      280.29      280.60     19.47 o
   3  -6   9      711.45      665.52     34.94 o
   4  -6   9    26795.52    26791.50    650.59 o
   5  -6   9    37625.26    38517.81    922.30 o
   6  -6   9     2898.18     2766.86     93.13 o
   7  -6   9       46.87       18.05     27.36 o
   8  -6   9    13671.29    14103.67    367.28 o
   9  -6   9    19074.56    19532.72    522.73 o
  10  -6   9     4361.90     4261.52    142.03 o
  11  -6   9      127.24       30.05     40.81 o
  12  -6   9     1356.34     1466.02    107.93 o
  13  -6   9     6291.17     6692.49    574.08 o
 -11  -5   9     1569.33     2144.45    284.83 o
 -10  -5   9     5663.22     5644.62    357.28 o
  -9  -5   9     1485.15     1406.62     73.79 o
  -8  -5   9       46.65       88.54     41.43 o
  -7  -5   9     3006.42     3225.97     87.54 o
  -6  -5   9    15562.57    15948.23    325.29 o
  -5  -5   9     5133.14     5352.19    123.69 o
  -4  -5   9     1110.50     1163.01     36.98 o
  -3  -5   9     1209.60     1032.96     31.90 o
  -2  -5   9    20309.24    19809.07    365.23 o
  -1  -5   9     7578.31     7563.25    151.14 o
   0  -5   9      382.85      471.14     23.49 o
   1  -5   9      590.31      807.66     30.58 o
   2  -5   9    30209.31    29854.82    535.46 o
   3  -5   9     7529.61     8004.37    190.44 o
   4  -5   9     7085.55     6970.53    167.39 o
   5  -5   9     5746.19     5659.15    145.49 o
   6  -5   9     4131.66     4751.74    116.74 o
   7  -5   9     4730.66     5045.61    138.18 o
   8  -5   9     2693.21     2840.08     85.52 o
   9  -5   9     8975.02     9700.40    255.58 o
  10  -5   9        5.24       -3.65     26.63 o
  11  -5   9      891.80      793.24     65.04 o
  12  -5   9     1005.94     1041.23    100.85 o
  13  -5   9     2614.46     2530.99    233.23 o
 -12  -4   9      507.24      612.60    101.06 o
 -11  -4   9      367.23      378.75    121.70 o
 -10  -4   9     1788.50     1636.25    146.75 o
  -9  -4   9       80.17       44.43     27.71 o
  -8  -4   9      467.15      497.22     35.15 o
  -7  -4   9      700.30      768.71     45.50 o
  -6  -4   9    11504.16    11196.41    244.54 o
  -5  -4   9     2390.26     2363.14     55.83 o
  -4  -4   9      214.12      353.90     29.61 o
  -3  -4   9     6539.66     6357.44    122.41 o
  -2  -4   9    31078.88    30979.85    486.88 o
  -1  -4   9    16513.24    16954.08    286.68 o
   0  -4   9     3762.03     3770.66     73.80 o
   1  -4   9    10070.43    10603.72    225.53 o
   2  -4   9    54614.51    55449.99   1024.00 o
   3  -4   9    33636.75    32890.49    583.00 o
   4  -4   9      834.84      963.52     43.87 o
   5  -4   9     1615.71     1405.23     50.70 o
   6  -4   9    30342.37    30065.43    677.47 o
   7  -4   9    22425.14    22669.45    531.25 o
   8  -4   9     1028.73     1100.07     47.96 o
   9  -4   9     1285.08     1173.30     50.87 o
  10  -4   9     6097.42     5828.32    219.15 o
  11  -4   9     7253.54     7829.35    372.91 o
  12  -4   9     1247.75     1157.10    108.55 o
  13  -4   9       16.73     -109.26    109.26 o
 -12  -3   9     3293.92     3675.27    430.76 o
 -11  -3   9      158.52      118.38     54.98 o
 -10  -3   9       21.01       42.80     41.94 o
  -9  -3   9     5404.58     5858.57    164.38 o
  -8  -3   9    11379.30    11959.51    275.50 o
  -7  -3   9     1393.31     1349.80     43.69 o
  -6  -3   9        5.18       46.03     25.03 o
  -5  -3   9     9103.26     9338.80    164.64 o
  -4  -3   9    14994.49    13907.03    247.28 o
  -3  -3   9     7017.87     7338.51    116.71 o
  -2  -3   9      470.76      404.92     20.29 o
  -1  -3   9      716.48      615.67     27.65 o
   0  -3   9    19520.85    18946.46    340.67 o
   1  -3   9     6326.75     6622.72    140.10 o
   2  -3   9    12874.53    11938.21    257.20 o
   3  -3   9      821.34      812.75     33.33 o
   4  -3   9    11375.70    11008.79    232.71 o
   5  -3   9     1921.40     2098.97     68.77 o
   6  -3   9    13967.62    13696.89    343.19 o
   7  -3   9     7255.48     6869.06    156.96 o
   8  -3   9       55.17       91.72     22.80 o
   9  -3   9      203.33      262.88     48.09 o
  10  -3   9     7038.54     6908.72    273.14 o
  11  -3   9     3391.87     3568.32    186.64 o
  12  -3   9      344.11      130.71     81.08 o
  13  -3   9       48.67       19.86    103.33 o
 -13  -2   9     1187.56      842.05    261.79 o
 -12  -2   9     1411.13     1263.18    107.75 o
 -11  -2   9      469.02      537.25     49.74 o
 -10  -2   9      122.61      155.97     42.56 o
  -9  -2   9     8535.53     8771.89    223.54 o
  -8  -2   9     7260.29     7303.69    178.49 o
  -7  -2   9     3813.90     3618.16     85.86 o
  -6  -2   9     1834.50     1982.31     50.32 o
  -5  -2   9    17877.60    19107.38    368.51 o
  -4  -2   9    29383.79    28717.95    461.70 o
  -3  -2   9    10509.95    10538.19    168.11 o
  -2  -2   9       22.05       24.80     17.52 o
  -1  -2   9    24374.77    24432.12    447.60 o
   0  -2   9    70940.36    70992.20   1369.55 o
   1  -2   9    19856.90    19534.21    390.16 o
   2  -2   9        4.88      -24.10     24.10 o
   3  -2   9    12782.80    13146.73    233.59 o
   4  -2   9    47348.39    46749.93    987.21 o
   5  -2   9    20199.38    20443.73    422.43 o
   6  -2   9       18.52      -26.26     26.26 o
   7  -2   9     2602.86     2576.37     75.63 o
   8  -2   9    13704.36    13672.46    393.72 o
   9  -2   9     4168.11     4146.51    147.59 o
  10  -2   9       61.25      -36.13     68.65 o
  11  -2   9      280.29      122.63     78.33 o
  12  -2   9     2355.20     2185.42    202.77 o
 -14  -1   9     1024.41     1115.68    173.78 o
 -13  -1   9       49.13      233.62     92.20 o
 -12  -1   9      716.38      527.98     72.66 o
 -11  -1   9     4292.30     4875.13    209.92 o
 -10  -1   9     3504.77     3493.17    114.04 o
  -9  -1   9        8.63       15.75     34.42 o
  -8  -1   9      958.21      925.36     39.01 o
  -7  -1   9     6555.50     6613.74    129.40 o
  -6  -1   9     4252.82     3835.89     76.05 o
  -5  -1   9     1529.98     1734.90     39.94 o
  -4  -1   9      895.05      936.63     34.65 o
  -3  -1   9     5973.30     5916.90     97.93 o
  -2  -1   9    15015.28    14151.38    247.47 o
  -1  -1   9      853.12      680.03     23.23 o
   0  -1   9    20550.00    20475.21    399.05 o
   1  -1   9       46.73      214.15     39.24 o
   2  -1   9     9699.28    10240.02    186.42 o
   3  -1   9     5158.98     4950.78     85.87 o
   4  -1   9    22614.32    22217.00    474.67 o
   5  -1   9      666.25      743.24     38.06 o
   6  -1   9      325.98      386.17     31.84 o
   7  -1   9     2797.45     2882.48    115.00 o
   8  -1   9     9370.26     9831.18    316.57 o
   9  -1   9     2425.47     2500.59    118.67 o
  10  -1   9       55.67        3.30     71.60 o
  11  -1   9     1008.04     1327.47    102.47 o
  12  -1   9     4174.89     4509.00    442.74 o
 -14   0   9     1376.26     1231.76    175.41 o
 -13   0   9       48.38      164.47    110.70 o
 -12   0   9      701.71      494.99     76.32 o
 -11   0   9     5816.21     6048.91    223.93 o
 -10   0   9     3584.40     3320.59    105.86 o
  -9   0   9      829.58      900.39     41.81 o
  -8   0   9     4725.93     4446.47    114.01 o
  -7   0   9    35945.71    37263.23    722.49 o
  -6   0   9    31631.55    32018.69    597.07 o
  -5   0   9     3505.51     3350.81     56.84 o
  -4   0   9     3478.74     3801.49     70.99 o
  -3   0   9    49575.58    49615.00    805.01 o
  -2   0   9    66828.77    67611.63   1192.71 o
  -1   0   9     5987.29     6772.02    157.83 o
   0   0   9        3.27      -26.27     42.52 o
   1   0   9    21329.53    20419.25    439.08 o
   2   0   9    37318.55    37253.13    700.00 o
   3   0   9     3013.02     3176.94     70.16 o
   4   0   9      161.17       36.20     31.55 o
   5   0   9     8769.47     8500.32    175.03 o
   6   0   9    21363.54    21930.91    549.58 o
   7   0   9      556.64      531.89     54.63 o
   8   0   9      256.10      196.68     46.30 o
   9   0   9      401.24      211.27     57.51 o
  10   0   9     4007.26     3731.92    191.62 o
  11   0   9      390.94      247.46    163.76 o
 -14   1   9     1531.96     1837.94    207.33 o
 -13   1   9     3611.71     3815.50    257.83 o
 -12   1   9     1883.13     1992.69    117.48 o
 -11   1   9      147.84      153.94     41.83 o
 -10   1   9      112.23      127.66     40.41 o
  -9   1   9     4896.21     4938.59    126.33 o
  -8   1   9     1616.31     1537.89     51.68 o
  -7   1   9     4197.22     4122.73     98.09 o
  -6   1   9     4630.35     5007.47    110.05 o
  -5   1   9    16621.87    16400.89    251.31 o
  -4   1   9      140.42      108.34     30.00 o
  -3   1   9    39996.94    41624.19    794.82 o
  -2   1   9    23150.78    23101.92    463.08 o
  -1   1   9      638.12      537.90     38.91 o
   0   1   9      981.18      905.78     36.04 o
   1   1   9    13367.45    12562.75    258.75 o
   2   1   9    23720.58    23106.67    480.90 o
   3   1   9     1370.61     1339.52     37.30 o
   4   1   9      560.73      566.91     28.02 o
   5   1   9     6546.59     6179.70    155.77 o
   6   1   9    12668.59    13096.53    311.35 o
   7   1   9      647.01      752.16     48.63 o
   8   1   9       19.75      -16.30     54.39 o
   9   1   9     3693.62     3605.53    180.76 o
  10   1   9     5931.96     6083.82    337.93 o
  11   1   9     1092.20     1305.76    162.01 o
 -15   2   9      251.92      220.34    101.87 o
 -14   2   9     2817.69     2602.35    196.30 o
 -13   2   9     7377.86     7597.29    381.60 o
 -12   2   9     4148.23     4467.01    182.00 o
 -11   2   9     1912.01     1848.08     82.25 o
 -10   2   9     4668.54     4504.72    137.38 o
  -9   2   9    20483.86    20575.60    454.86 o
  -8   2   9     8747.21     8538.43    179.87 o
  -7   2   9        2.23        4.71     27.36 o
  -6   2   9    13896.61    13895.93    289.89 o
  -5   2   9    60450.59    61896.40   1055.69 o
  -4   2   9    24048.24    24540.11    420.55 o
  -3   2   9      224.46      257.86     27.69 o
  -2   2   9     5463.74     5400.09    118.58 o
  -1   2   9    49940.04    50161.14    987.25 o
   0   2   9    32610.73    33940.70    716.95 o
   1   2   9      586.80      778.11     30.26 o
   2   2   9      518.20      549.95     24.76 o
   3   2   9    12078.13    12178.46    212.38 o
   4   2   9     4487.03     4446.18    104.72 o
   5   2   9        5.77       40.34     25.82 o
   6   2   9       50.46       69.62     25.81 o
   7   2   9     1818.70     1674.93     73.91 o
   8   2   9     1778.40     1755.40    119.30 o
   9   2   9       89.88      188.84    102.97 o
  10   2   9     1743.46     2071.38    173.96 o
 -15   3   9     1217.47     1409.36    161.52 o
 -14   3   9      316.68      311.11    102.12 o
 -13   3   9       21.79       73.19     76.41 o
 -12   3   9     1173.04     1242.18     79.93 o
 -11   3   9     2157.10     2570.78     96.05 o
 -10   3   9     1621.60     1501.68     62.48 o
  -9   3   9     6705.60     6537.99    160.66 o
  -8   3   9       39.82       35.07     33.22 o
  -7   3   9     7040.57     6496.81    132.72 o
  -6   3   9     4512.98     4578.89     95.65 o
  -5   3   9    42815.73    43573.84    840.85 o
  -4   3   9     9740.47    10557.87    201.26 o
  -3   3   9     3648.61     3379.05     71.01 o
  -2   3   9     2108.56     2052.30     58.25 o
  -1   3   9    37485.56    38300.64    700.41 o
   0   3   9    19914.45    19351.70    421.83 o
   1   3   9        5.04        9.31     20.40 o
   2   3   9     3227.83     3039.43     64.57 o
   3   3   9    18467.89    18403.18    421.40 o
   4   3   9     5961.19     5746.63    126.52 o
   5   3   9       43.80        5.28     36.46 o
   6   3   9        7.74        4.27     41.18 o
   7   3   9     5343.70     5423.76    189.01 o
   8   3   9     6396.21     6586.38    327.39 o
   9   3   9      374.08      482.43    133.61 o
  10   3   9      129.84       -3.99     85.85 o
 -15   4   9     3115.09     2646.97    254.59 o
 -14   4   9     1252.02     1197.49    124.94 o
 -13   4   9     1018.71     1017.88     98.46 o
 -12   4   9     9883.13     9725.41    328.26 o
 -11   4   9    17198.59    17557.13    457.79 o
 -10   4   9     1720.17     1729.75     61.48 o
  -9   4   9      912.63     1043.93     44.85 o
  -8   4   9    20372.16    20970.93    417.29 o
  -7   4   9    42867.08    43438.86    920.43 o
  -6   4   9      908.28      934.26     34.14 o
  -5   4   9      961.00      880.67     35.06 o
  -4   4   9    12486.04    12415.55    323.47 o
  -3   4   9    41502.61    42725.80   1126.25 o
  -2   4   9     4847.49     4800.36    110.02 o
  -1   4   9     1142.64     1020.91     41.15 o
   0   4   9     3300.75     3433.55     85.50 o
   1   4   9     7931.35     8152.62    198.43 o
   2   4   9     2327.18     2368.00     66.88 o
   3   4   9      510.57      556.79     30.92 o
   4   4   9      301.58      349.35     41.23 o
   5   4   9     1874.32     1932.70     61.05 o
   6   4   9      511.45      440.74     41.68 o
   7   4   9     1522.10     1515.72     88.58 o
   8   4   9     1284.23     1459.53    137.73 o
   9   4   9      349.57      245.66    110.21 o
 -15   5   9       18.34       63.99     92.55 o
 -14   5   9      681.14      895.93    128.62 o
 -13   5   9      694.73      713.85     79.93 o
 -12   5   9      819.61      736.81     69.71 o
 -11   5   9     4186.43     4171.96    124.18 o
 -10   5   9     1552.89     1642.31     63.03 o
  -9   5   9      957.57     1065.81     47.16 o
  -8   5   9    16702.35    16849.60    404.95 o
  -7   5   9    20330.86    21732.85    496.35 o
  -6   5   9       75.91       83.33     29.57 o
  -5   5   9      248.62      179.03     21.59 o
  -4   5   9    14844.29    14761.99    360.67 o
  -3   5   9    26415.46    26763.07    599.10 o
  -2   5   9     4648.39     5162.51    113.71 o
  -1   5   9      130.54      160.86     22.62 o
   0   5   9     3377.04     3327.84     94.74 o
   1   5   9    22379.86    23333.40    635.93 o
   2   5   9     2375.07     2355.50     82.06 o
   3   5   9      503.51      483.34     35.03 o
   4   5   9     3987.14     3811.84    106.96 o
   5   5   9     5157.68     5252.32    141.34 o
   6   5   9     2560.44     2462.09     90.16 o
   7   5   9      192.12      321.75     67.02 o
   8   5   9        8.29       43.05     80.51 o
 -15   6   9     1028.79      832.31    132.77 o
 -14   6   9     6717.49     6598.15    411.16 o
 -13   6   9     5288.48     5705.91    324.40 o
 -12   6   9        0.86      -48.47     48.47 o
 -11   6   9     1258.49     1247.43     59.13 o
 -10   6   9    21009.17    21011.49    529.08 o
  -9   6   9    12873.51    13159.82    333.22 o
  -8   6   9       39.44       36.94     42.80 o
  -7   6   9      956.61     1087.25     42.55 o
  -6   6   9    20193.80    20248.80    436.91 o
  -5   6   9    20213.29    20480.60    450.45 o
  -4   6   9      203.48      300.41     24.41 o
  -3   6   9     1877.61     1700.74     49.23 o
  -2   6   9     2778.19     2603.67     65.24 o
  -1   6   9     3300.33     3428.26     88.98 o
   0   6   9      139.98      220.27     30.62 o
   1   6   9     1485.38     1508.32     63.25 o
   2   6   9      638.73      574.26     43.31 o
   3   6   9     4280.70     4258.66    138.35 o
   4   6   9       37.24       60.84     36.66 o
   5   6   9     5797.34     6267.02    200.52 o
   6   6   9      476.91      349.29     49.40 o
   7   6   9     1330.23     1129.71    129.90 o
 -15   7   9      307.75     -100.41    100.41 o
 -14   7   9     3443.08     3173.36    237.81 o
 -13   7   9     1045.18     1071.78    109.66 o
 -12   7   9      890.12      924.94     86.58 o
 -11   7   9       37.66      114.70     44.60 o
 -10   7   9    16510.05    16578.80    427.79 o
  -9   7   9     3215.46     3439.51    102.98 o
  -8   7   9     1511.72     1477.00     54.11 o
  -7   7   9       28.88        8.00     25.46 o
  -6   7   9    18182.60    18839.11    487.30 o
  -5   7   9    17773.02    18039.72    426.10 o
  -4   7   9      728.02      735.32     31.82 o
  -3   7   9       51.86       67.81     26.53 o
  -2   7   9     6698.39     6402.01    167.27 o
  -1   7   9    14187.45    14762.12    368.39 o
   0   7   9      820.20      882.04     41.80 o
   1   7   9       67.74      147.43     33.82 o
   2   7   9     4254.15     4234.07    138.56 o
   3   7   9     8213.04     8141.50    259.14 o
   4   7   9     1307.93     1369.15     67.75 o
   5   7   9      323.61      254.44    104.18 o
   6   7   9      339.72      163.15    122.68 o
 -15   8   9      630.36      632.60    248.39 o
 -14   8   9      173.02      130.46     95.92 o
 -13   8   9     2939.55     2776.08    158.97 o
 -12   8   9    11068.89    11270.46    402.26 o
 -11   8   9     1660.96     1584.21     72.98 o
 -10   8   9      744.83      694.61     67.85 o
  -9   8   9     1852.72     1695.87     63.38 o
  -8   8   9     7461.89     7285.08    186.41 o
  -7   8   9     3103.58     3276.59     87.14 o
  -6   8   9      279.77      296.65     34.02 o
  -5   8   9      892.16      847.60     44.93 o
  -4   8   9     2073.33     2130.22     80.21 o
  -3   8   9     2491.30     2396.62     78.24 o
  -2   8   9      775.97      797.01     41.52 o
  -1   8   9     3039.27     2915.34     88.64 o
   0   8   9      133.81       50.76     28.78 o
   1   8   9     1313.24     1236.34     59.31 o
   2   8   9     1822.11     1776.53     80.02 o
   3   8   9     5171.70     5291.74    236.75 o
   4   8   9       53.80      -73.12     73.12 o
   5   8   9      680.97      664.43    121.16 o
 -15   9   9       12.17      -95.52    128.16 o
 -14   9   9      426.52      400.28    129.26 o
 -13   9   9     2837.07     2595.72    167.33 o
 -12   9   9     9649.29    10033.61    346.22 o
 -11   9   9      785.78      974.40     63.26 o
 -10   9   9      290.63      200.41     61.34 o
  -9   9   9     1880.80     1957.30     71.65 o
  -8   9   9     7059.73     7563.46    206.55 o
  -7   9   9     2943.40     3056.60    100.05 o
  -6   9   9       37.22      -33.12     33.12 o
  -5   9   9      939.03      930.63     53.42 o
  -4   9   9     7648.75     8227.54    290.85 o
  -3   9   9     8184.15     8275.05    263.87 o
  -2   9   9      314.83      324.10     35.37 o
  -1   9   9      240.58      202.92     39.31 o
   0   9   9     4875.77     4681.91    152.44 o
   1   9   9     7137.56     7252.21    246.61 o
   2   9   9        4.29      122.11     54.44 o
   3   9   9      131.98       45.00     85.08 o
   4   9   9     2086.80     2193.07    194.91 o
 -15  10   9     1949.36     2092.65    270.95 o
 -14  10   9     2950.62     2991.34    292.62 o
 -13  10   9       74.03       47.42     75.00 o
 -12  10   9     1119.50     1140.76     75.54 o
 -11  10   9     1168.29     1104.61     71.64 o
 -10  10   9     8065.26     8111.59    275.74 o
  -9  10   9        9.31       24.45     40.92 o
  -8  10   9      938.56      943.49     54.27 o
  -7  10   9       44.86        8.16     50.06 o
  -6  10   9     2563.19     2612.13    103.89 o
  -5  10   9       72.96       76.55     52.15 o
  -4  10   9     2648.83     2763.23    114.33 o
  -3  10   9      398.52      379.53     49.78 o
  -2  10   9     1161.04     1328.20     67.73 o
  -1  10   9      156.17      127.27     59.22 o
   0  10   9     3925.45     3708.39    160.63 o
   1  10   9     2291.47     2348.29    144.05 o
   2  10   9      298.20      378.00     74.43 o
   3  10   9       62.01      -48.57     78.22 o
 -14  11   9     2592.23     2342.62    232.00 o
 -13  11   9       79.95      114.03     79.62 o
 -12  11   9       11.39       44.81     53.20 o
 -11  11   9     3007.69     2995.64    165.62 o
 -10  11   9     6832.27     7181.72    260.68 o
  -9  11   9     1096.82     1211.00     66.15 o
  -8  11   9      280.75      271.86     49.48 o
  -7  11   9     1185.45     1173.86     84.79 o
  -6  11   9     5987.34     6141.96    238.79 o
  -5  11   9     1707.43     2037.46    111.60 o
  -4  11   9       56.70      128.44     54.18 o
  -3  11   9     1196.43     1154.19     84.31 o
  -2  11   9     7301.90     7357.85    385.99 o
  -1  11   9     1704.90     1710.47    182.15 o
   0  11   9      184.05      325.28     94.67 o
   1  11   9       21.24      281.45    206.49 o
   2  11   9     3398.92     3301.59    331.23 o
 -14  12   9      305.90      415.66    139.32 o
 -13  12   9      607.58      689.44    122.68 o
 -12  12   9     1484.85     1617.74    126.14 o
 -11  12   9      334.52      295.78     71.97 o
 -10  12   9     1120.43     1074.20    126.40 o
  -9  12   9      170.01      207.95     58.02 o
  -8  12   9      642.15      527.08     66.21 o
  -7  12   9      123.31      101.16     44.48 o
  -6  12   9     1589.08     1323.03     89.83 o
  -5  12   9       37.62      -50.91     59.34 o
  -4  12   9      995.59      728.56     80.48 o
  -3  12   9      362.51      371.29     73.20 o
  -2  12   9     3948.34     4111.71    348.94 o
  -1  12   9      400.25      258.93     94.91 o
   0  12   9      890.79      905.52    200.84 o
 -13  13   9     2005.74     2073.80    242.73 o
 -12  13   9     2362.51     2099.17    197.95 o
 -11  13   9      159.39      294.69     84.81 o
 -10  13   9       46.23     -105.41    108.51 o
  -9  13   9     2337.71     2420.61    175.11 o
  -8  13   9     2501.33     2334.48    165.91 o
  -7  13   9      243.52      337.69     91.49 o
  -6  13   9        1.92       36.15     89.97 o
  -5  13   9     2045.21     2346.23    286.93 o
  -4  13   9     3892.53     3827.91    375.30 o
  -3  13   9       15.94      181.16    116.50 o
  -2  13   9      518.78      479.54    152.38 o
 -11  14   9      163.22       23.97    170.11 o
 -10  14   9       51.89     -103.73    103.73 o
  -9  14   9      725.57      567.41    180.65 o
  -8  14   9      769.06      740.38    208.85 o
  -7  14   9       16.98       -7.40    132.97 o
  -6  14   9      132.19     -126.99    131.77 o
  -5  14   9      742.43      843.74    169.54 o
  -4  14   9     2305.74     2172.91    300.05 o
   2 -15  10        4.38     -193.13    193.13 o
   3 -15  10      988.12     1080.77    145.41 o
   4 -15  10     1564.40     2004.52    322.40 o
   5 -15  10      208.82      355.54    139.34 o
   6 -15  10       31.97      -63.25     77.91 o
   7 -15  10     2002.67     2071.47    274.17 o
   8 -15  10     2605.44     2916.89    321.98 o
   9 -15  10      103.58      153.14     86.54 o
  -1 -14  10        3.81       -0.96    225.79 o
   0 -14  10       84.27       27.68    126.94 o
   1 -14  10     1964.44     1746.81    245.78 o
   2 -14  10     1372.79     1379.98    154.31 o
   3 -14  10        5.52      151.77     86.62 o
   4 -14  10       36.50      123.45    112.60 o
   5 -14  10     1095.23      986.89    115.55 o
   6 -14  10     1122.74     1253.82    127.05 o
   7 -14  10       74.81       34.42     74.45 o
   8 -14  10      244.89      323.32     87.54 o
   9 -14  10      761.27      771.25    113.39 o
  10 -14  10      863.88     1057.12    149.66 o
  11 -14  10      303.67      237.69    124.25 o
  -3 -13  10     2129.69     2154.12    284.27 o
  -2 -13  10      698.13      813.76    385.19 o
  -1 -13  10      180.53      422.18    110.59 o
   0 -13  10      301.44      196.33     87.98 o
   1 -13  10     3295.93     3134.13    178.86 o
   2 -13  10     1679.15     1848.93    136.55 o
   3 -13  10       19.36      -68.91     68.91 o
   4 -13  10      186.17      218.46     61.61 o
   5 -13  10     3788.33     3810.45    226.70 o
   6 -13  10     3688.17     3837.43    249.22 o
   7 -13  10      157.12      104.60     81.62 o
   8 -13  10      263.26      264.30     72.23 o
   9 -13  10     4673.43     4589.71    297.86 o
  10 -13  10     4911.49     4960.15    432.11 o
  11 -13  10      174.81      314.52    146.77 o
  12 -13  10        1.06     -121.56    121.56 o
  -4 -12  10       25.59      142.74    141.77 o
  -3 -12  10        6.93     -103.69    141.48 o
  -2 -12  10      803.54      623.79    117.22 o
  -1 -12  10     3973.18     4007.00    240.91 o
   0 -12  10      569.10      583.27     48.59 o
   1 -12  10      519.33      584.15     77.90 o
   2 -12  10      157.14       73.69     29.76 o
   3 -12  10     2592.15     2249.89    122.29 o
   4 -12  10       89.23       40.17     50.21 o
   5 -12  10     1316.31     1127.23    123.22 o
   6 -12  10       75.78       66.30     87.79 o
   7 -12  10      975.85      874.37    110.95 o
   8 -12  10       87.71      116.09     63.16 o
   9 -12  10     2254.78     1887.21    137.62 o
  10 -12  10     1559.43     1602.91    148.46 o
  11 -12  10      466.04      219.79    106.40 o
  12 -12  10      627.40      718.38    136.69 o
  -5 -11  10     3064.02     2899.10    330.14 o
  -4 -11  10       80.69     -106.17    106.17 o
  -3 -11  10       12.34       26.20     75.81 o
  -2 -11  10     2360.90     2110.92    123.03 o
  -1 -11  10     6072.10     6491.91    275.57 o
   0 -11  10     2066.51     2013.99     84.14 o
   1 -11  10      433.70      372.49     31.25 o
   2 -11  10     4833.46     4787.80    178.98 o
   3 -11  10     8939.66     8933.85    317.63 o
   4 -11  10     2476.24     2543.74    108.24 o
   5 -11  10      281.66      356.43     49.12 o
   6 -11  10     1904.26     2035.45    108.15 o
   7 -11  10    10968.01    11438.70    432.73 o
   8 -11  10     4695.58     4580.25    208.45 o
   9 -11  10       12.52      -68.46     68.46 o
  10 -11  10      200.28       87.67     73.79 o
  11 -11  10     7702.31     7670.72    478.31 o
  12 -11  10     4323.17     4440.86    415.60 o
  13 -11  10        1.04     -116.39    123.47 o
  -7 -10  10     1803.90     2129.59    401.37 o
  -6 -10  10        0.03      138.82    110.22 o
  -5 -10  10      150.35     -105.52    105.52 o
  -4 -10  10      880.34      894.59    102.19 o
  -3 -10  10     1077.00     1065.57    111.67 o
  -2 -10  10      132.60       36.85     50.90 o
  -1 -10  10      204.47      232.30     34.08 o
   0 -10  10     1227.38     1094.52     45.98 o
   1 -10  10     2440.48     2566.34     80.29 o
   2 -10  10      184.00      176.40     25.34 o
   3 -10  10     3582.07     3624.76    130.85 o
   4 -10  10        3.76       -0.18     37.86 o
   5 -10  10     1360.74     1482.86     77.38 o
   6 -10  10      106.48      118.03     51.95 o
   7 -10  10     4542.04     5046.49    188.08 o
   8 -10  10     1097.75     1068.68     77.66 o
   9 -10  10      342.82      636.09     74.09 o
  10 -10  10      171.28      173.37     47.52 o
  11 -10  10     6580.49     6893.46    391.87 o
  12 -10  10     2413.45     2102.40    215.67 o
  13 -10  10       45.26     -117.98    117.98 o
  -8  -9  10     3196.44     3294.50    439.30 o
  -7  -9  10     2435.44     2233.43    256.45 o
  -6  -9  10       80.55       28.03     75.28 o
  -5  -9  10      953.47      983.85     83.73 o
  -4  -9  10     6004.07     6027.13    235.81 o
  -3  -9  10     5264.63     5089.47    185.00 o
  -2  -9  10     2081.98     2196.59     68.10 o
  -1  -9  10     1686.65     1498.94     56.52 o
   0  -9  10    13439.19    13629.58    400.61 o
   1  -9  10    16088.52    16698.24    442.12 o
   2  -9  10     2071.93     1974.44     67.36 o
   3  -9  10     1482.92     1327.99     68.15 o
   4  -9  10    10716.34    10745.99    291.51 o
   5  -9  10    16554.17    17678.72    542.01 o
   6  -9  10     4509.47     4760.42    165.54 o
   7  -9  10       27.45       19.15     68.19 o
   8  -9  10     3491.97     3705.99    132.03 o
   9  -9  10     9030.91     9292.07    328.06 o
  10  -9  10     1394.61     1491.94     91.46 o
  11  -9  10      212.13      122.95     85.25 o
  12  -9  10      431.68      288.01     85.77 o
  13  -9  10     3201.54     2754.38    320.98 o
  -9  -8  10      413.45      451.57    139.29 o
  -8  -8  10       26.25       63.20    188.24 o
  -7  -8  10      275.26      402.59     87.83 o
  -6  -8  10     2933.98     3136.67    162.29 o
  -5  -8  10     1161.10     1260.37     72.94 o
  -4  -8  10     1049.63      956.81     60.14 o
  -3  -8  10      780.98      876.62     42.57 o
  -2  -8  10      519.12      402.05     37.06 o
  -1  -8  10       29.60       31.01     39.80 o
   0  -8  10     3394.49     3364.92    102.92 o
   1  -8  10     3343.04     3475.89     91.15 o
   2  -8  10     1258.65     1063.30     54.63 o
   3  -8  10      125.85       67.89     32.18 o
   4  -8  10     7563.74     7204.16    213.07 o
   5  -8  10     7915.50     7516.94    226.23 o
   6  -8  10      469.29      577.28     35.54 o
   7  -8  10      793.54      997.72     49.38 o
   8  -8  10     3581.26     3652.51    124.25 o
   9  -8  10    12684.58    13226.56    418.87 o
  10  -8  10     1908.44     1942.02     94.86 o
  11  -8  10      113.26       48.15     77.04 o
  12  -8  10     1670.93     1491.41    126.88 o
  13  -8  10     4581.50     5046.15    510.76 o
 -10  -7  10     3621.75     3242.32    476.74 o
  -9  -7  10      669.74      422.33    132.85 o
  -8  -7  10      202.34       78.83     71.01 o
  -7  -7  10     2109.88     2026.35    114.54 o
  -6  -7  10     7251.44     7742.51    248.23 o
  -5  -7  10     6308.49     6597.24    204.50 o
  -4  -7  10     1752.01     1793.21     57.52 o
  -3  -7  10     7907.82     8364.61    184.45 o
  -2  -7  10    23771.35    23832.40    549.80 o
  -1  -7  10    13867.31    13477.42    312.56 o
   0  -7  10      541.80      579.63     28.42 o
   1  -7  10     3230.06     3260.34     72.72 o
   2  -7  10    31905.46    32371.53    715.54 o
   3  -7  10    24167.24    24500.04    550.29 o
   4  -7  10        5.66      -33.43     33.43 o
   5  -7  10       18.76      -36.06     38.50 o
   6  -7  10    12190.87    12348.21    353.99 o
   7  -7  10    15200.30    16274.40    527.12 o
   8  -7  10        4.24       17.06     42.72 o
   9  -7  10      152.46      120.98     43.94 o
  10  -7  10     1780.18     1788.57     94.86 o
  11  -7  10     4056.83     3960.84    181.06 o
  12  -7  10        6.56       26.82     90.15 o
  13  -7  10     1524.83     1440.45    190.70 o
 -10  -6  10      159.85      429.78    132.94 o
  -9  -6  10      534.41      506.60    106.62 o
  -8  -6  10     2149.97     2200.26    128.71 o
  -7  -6  10      124.98      138.19     47.11 o
  -6  -6  10      584.91      595.79     32.64 o
  -5  -6  10       22.35       13.37     37.24 o
  -4  -6  10      771.82      765.90     44.96 o
  -3  -6  10      251.61      263.13     24.50 o
  -2  -6  10    11555.26    12324.31    222.98 o
  -1  -6  10     3315.47     3356.47     74.00 o
   0  -6  10      990.82     1006.68     36.29 o
   1  -6  10     1217.03     1291.43     41.03 o
   2  -6  10    25292.66    26177.85    506.56 o
   3  -6  10    13796.48    13609.26    358.13 o
   4  -6  10      231.89      375.89     49.48 o
   5  -6  10       72.14       97.36     32.11 o
   6  -6  10    14202.80    14009.33    400.18 o
   7  -6  10    20585.71    20157.83    588.39 o
   8  -6  10      200.43      203.44     39.82 o
   9  -6  10      473.94      473.93     44.02 o
  10  -6  10    12099.91    12455.22    430.52 o
  11  -6  10     5526.65     5287.87    265.88 o
  12  -6  10      347.66      245.33     72.21 o
  13  -6  10      263.87      128.66     96.98 o
 -11  -5  10      563.40      366.06    139.65 o
 -10  -5  10      878.41      806.10     95.89 o
  -9  -5  10     5090.91     5451.09    260.21 o
  -8  -5  10     6080.12     6478.40    212.68 o
  -7  -5  10     6679.69     6684.51    164.73 o
  -6  -5  10      671.67      488.43     46.94 o
  -5  -5  10     7592.39     7700.27    176.75 o
  -4  -5  10    22280.39    23078.14    522.43 o
  -3  -5  10     4845.19     4681.78     96.88 o
  -2  -5  10     1370.77     1387.02     38.91 o
  -1  -5  10     8267.68     8662.87    175.64 o
   0  -5  10    25751.12    24604.19    538.91 o
   1  -5  10    16214.02    16276.69    341.55 o
   2  -5  10       26.35        6.49     26.72 o
   3  -5  10      286.18      327.42     29.12 o
   4  -5  10    24473.96    25725.90    626.12 o
   5  -5  10     8625.86     8271.67    223.57 o
   6  -5  10     4418.68     4500.55    129.24 o
   7  -5  10      156.91      234.39     45.34 o
   8  -5  10     5524.91     5928.43    163.53 o
   9  -5  10     1004.69     1029.04     55.92 o
  10  -5  10      634.24      720.54     44.89 o
  11  -5  10      538.67      568.71     76.94 o
  12  -5  10      183.16        7.53     88.31 o
  13  -5  10       54.56      -49.51    187.63 o
 -12  -4  10       46.84       37.62    152.86 o
 -11  -4  10      784.38      683.22    102.40 o
 -10  -4  10      664.00      776.96     76.03 o
  -9  -4  10     1238.77     1064.49     66.43 o
  -8  -4  10      337.83      347.44     51.64 o
  -7  -4  10       75.78       52.18     32.23 o
  -6  -4  10       45.89       49.39     23.20 o
  -5  -4  10     3423.98     3373.09     81.04 o
  -4  -4  10    10175.96     9938.21    200.40 o
  -3  -4  10      818.62      845.25     31.19 o
  -2  -4  10     1363.95     1235.40     34.77 o
  -1  -4  10    13497.75    13904.56    283.50 o
   0  -4  10    55892.71    56452.02    974.59 o
   1  -4  10    12544.06    12716.42    245.66 o
   2  -4  10       28.90       28.53     26.88 o
   3  -4  10     9894.48     9908.45    235.59 o
   4  -4  10    46239.16    47894.56   1027.42 o
   5  -4  10    13919.16    13688.76    348.61 o
   6  -4  10      365.43      331.54     28.83 o
   7  -4  10     1245.70     1179.04     47.81 o
   8  -4  10    20682.48    21544.85    535.29 o
   9  -4  10     6611.95     6665.29    208.73 o
  10  -4  10      193.63      184.44     65.80 o
  11  -4  10     1157.89     1102.08     97.06 o
  12  -4  10     3821.38     4115.17    332.04 o
  13  -4  10     2436.12     2032.83    262.92 o
 -12  -3  10     1175.59     1455.66    163.97 o
 -11  -3  10     5642.78     5529.78    272.75 o
 -10  -3  10     4085.27     4359.72    154.02 o
  -9  -3  10      853.79      941.74     57.89 o
  -8  -3  10     5850.63     6197.19    153.21 o
  -7  -3  10    15376.99    15615.98    328.04 o
  -6  -3  10    18296.65    18507.85    372.29 o
  -5  -3  10     1212.49     1163.39     40.56 o
  -4  -3  10      140.32       92.84     21.66 o
  -3  -3  10    23539.04    23508.44    510.84 o
  -2  -3  10    27055.70    26503.70    389.44 o
  -1  -3  10       71.69       20.00     18.33 o
   0  -3  10     7990.36     8094.63    144.94 o
   1  -3  10    11430.04    11977.95    218.30 o
   2  -3  10    34795.98    34786.57    669.40 o
   3  -3  10       10.75       12.27     34.75 o
   4  -3  10     6026.84     6147.14    131.67 o
   5  -3  10      563.60      603.73     30.72 o
   6  -3  10     5368.74     5371.26    129.01 o
   7  -3  10      172.76      121.19     24.77 o
   8  -3  10     3729.85     4024.40    128.28 o
   9  -3  10      839.62      689.59     66.85 o
  10  -3  10      319.06      344.48    104.96 o
  11  -3  10      227.19      116.44    125.84 o
  12  -3  10     2718.71     2843.26    279.18 o
 -13  -2  10      434.37      813.36    263.06 o
 -12  -2  10        0.80       84.26    146.57 o
 -11  -2  10      815.55      744.55    104.85 o
 -10  -2  10     1225.07     1204.59     66.75 o
  -9  -2  10      293.35      349.17     34.17 o
  -8  -2  10      766.62      702.46     35.26 o
  -7  -2  10     7831.76     7681.95    174.29 o
  -6  -2  10     9136.67     9028.77    175.38 o
  -5  -2  10      608.17      627.95     26.07 o
  -4  -2  10      726.98      742.65     28.89 o
  -3  -2  10    28706.38    28414.13    514.83 o
  -2  -2  10    29001.08    28838.74    495.77 o
  -1  -2  10     1376.81     1491.84     37.89 o
   0  -2  10     1332.90     1585.12     46.45 o
   1  -2  10    36986.16    37214.96    724.29 o
   2  -2  10    65857.70    65542.27   1236.63 o
   3  -2  10     7808.66     7624.87    162.74 o
   4  -2  10     1630.83     1947.70     52.45 o
   5  -2  10    16815.48    17826.16    366.76 o
   6  -2  10    20353.66    20003.04    475.91 o
   7  -2  10     5398.74     5200.98    162.37 o
   8  -2  10      310.10      254.81     71.97 o
   9  -2  10     2555.38     2594.83    130.61 o
  10  -2  10     6981.65     7132.04    374.24 o
  11  -2  10      848.08      812.60    103.29 o
  12  -2  10      246.11      300.29     99.85 o
 -13  -1  10     5066.18     5489.26    528.03 o
 -12  -1  10     2737.90     2401.46    140.63 o
 -11  -1  10      691.57      835.46     73.82 o
 -10  -1  10     1988.97     2017.20     77.77 o
  -9  -1  10    13357.41    13885.97    327.34 o
  -8  -1  10     3939.05     3782.16     94.28 o
  -7  -1  10        8.66       44.97     32.75 o
  -6  -1  10     1147.56     1169.63     36.70 o
  -5  -1  10    32576.84    32635.74    619.68 o
  -4  -1  10    24460.37    23999.22    527.86 o
  -3  -1  10     5224.30     5104.09     94.25 o
  -2  -1  10     3611.29     3849.90     72.32 o
  -1  -1  10    30036.03    30826.29    615.88 o
   0  -1  10    13539.39    12942.21    273.66 o
   1  -1  10     8492.63     9021.81    194.33 o
   2  -1  10     4267.38     3772.55     79.91 o
   3  -1  10     4558.38     4844.69    109.12 o
   4  -1  10     1923.52     2188.61     60.53 o
   5  -1  10      926.89      888.00     37.23 o
   6  -1  10     5647.66     5682.02    153.51 o
   7  -1  10      774.42      990.65     68.65 o
   8  -1  10      202.41       74.45     48.25 o
   9  -1  10     1637.03     1748.12    100.97 o
  10  -1  10     5837.36     6100.62    296.00 o
  11  -1  10      869.93     1065.95    116.46 o
 -14   0  10      422.48      256.91    109.80 o
 -13   0  10     1184.62      927.56    113.62 o
 -12   0  10      327.73       64.29     70.13 o
 -11   0  10       77.64       33.59     57.19 o
 -10   0  10     2156.47     1990.36     67.67 o
  -9   0  10    13836.48    13980.35    344.12 o
  -8   0  10     1954.56     1710.71     55.26 o
  -7   0  10      965.72     1047.17     43.23 o
  -6   0  10     4377.72     4474.64     85.68 o
  -5   0  10    59534.00    61382.48   1147.38 o
  -4   0  10    15561.19    15002.47    281.45 o
  -3   0  10      141.85       69.04     21.87 o
  -2   0  10     4233.17     3973.74     78.43 o
  -1   0  10    30593.10    28552.56    636.04 o
   0   0  10    30976.67    31521.13    800.94 o
   1   0  10     1769.80     1576.38     45.58 o
   2   0  10     2249.25     2146.90     54.80 o
   3   0  10    29240.46    30155.66    683.82 o
   4   0  10    25952.41    26090.57    511.49 o
   5   0  10     1191.37     1169.59     41.06 o
   6   0  10        7.08       51.25     31.12 o
   7   0  10     5394.16     5556.98    161.83 o
   8   0  10     7248.94     7333.62    263.20 o
   9   0  10      291.74      144.02     68.42 o
  10   0  10      196.84      280.38     69.77 o
  11   0  10      809.65      825.94    151.43 o
 -14   1  10      396.30      416.77    104.38 o
 -13   1  10        2.92      -75.68     75.68 o
 -12   1  10     2564.11     2751.33    143.21 o
 -11   1  10     5583.77     5778.51    190.32 o
 -10   1  10      511.53      513.74     33.22 o
  -9   1  10      719.90      706.60     55.90 o
  -8   1  10     6438.90     6885.66    172.61 o
  -7   1  10    15920.73    15514.95    323.33 o
  -6   1  10     1068.71     1063.54     41.14 o
  -5   1  10     8201.92     8393.27    179.90 o
  -4   1  10      886.36      881.29     37.58 o
  -3   1  10    32926.77    32999.95    658.28 o
  -2   1  10      477.65      413.40     27.40 o
  -1   1  10    22022.68    22030.57    447.77 o
   0   1  10      997.49      794.45     40.15 o
   1   1  10      834.70      640.24     32.51 o
   2   1  10      382.09      421.52     25.91 o
   3   1  10     8128.62     8181.92    161.21 o
   4   1  10     5697.96     5608.38    128.89 o
   5   1  10     1832.64     1644.49     55.17 o
   6   1  10      371.65      324.69     33.83 o
   7   1  10     3250.00     3483.41    121.87 o
   8   1  10     7765.48     8162.25    328.15 o
   9   1  10      241.88      164.16     60.20 o
  10   1  10       75.92       15.19     73.34 o
 -15   2  10     1496.71     1538.00    217.49 o
 -14   2  10      119.67      171.08    132.49 o
 -13   2  10       33.00       -7.06    126.72 o
 -12   2  10     3847.05     3841.94    183.70 o
 -11   2  10     7498.28     7076.06    226.13 o
 -10   2  10      674.29      786.88     67.46 o
  -9   2  10        3.99       39.18     30.56 o
  -8   2  10    16285.83    16696.89    396.83 o
  -7   2  10    26777.21    26731.55    535.12 o
  -6   2  10     6194.55     6453.02    133.67 o
  -5   2  10      923.71      898.14     33.53 o
  -4   2  10    15903.25    16117.70    309.56 o
  -3   2  10    52917.13    53114.70   1120.19 o
  -2   2  10     9573.84     9737.14    210.97 o
  -1   2  10      808.85      764.09     31.73 o
   0   2  10     7110.90     7167.62    199.57 o
   1   2  10    19780.18    19869.87    451.47 o
   2   2  10     8039.47     8343.83    169.27 o
   3   2  10       36.09       80.70     25.99 o
   4   2  10      944.15      862.02     37.79 o
   5   2  10     8224.38     8244.85    209.16 o
   6   2  10     4689.26     4649.91    141.21 o
   7   2  10       18.04        7.16     38.01 o
   8   2  10      401.91      520.40    139.53 o
   9   2  10     1569.45     1477.83    119.45 o
  10   2  10     1291.17     1196.81    201.28 o
 -15   3  10       14.01       -2.41    104.68 o
 -14   3  10     1466.83     1481.74    127.88 o
 -13   3  10      972.15     1340.76    190.29 o
 -12   3  10      608.11      488.66     67.03 o
 -11   3  10      207.08      136.52     60.44 o
 -10   3  10     2980.93     3103.99     92.30 o
  -9   3  10     5228.44     5192.41    132.63 o
  -8   3  10     3590.51     3375.73     96.95 o
  -7   3  10     8724.72     8794.92    190.86 o
  -6   3  10     4330.73     4074.12     86.73 o
  -5   3  10    16776.64    16936.64    379.18 o
  -4   3  10      982.77      980.11     37.67 o
  -3   3  10     7925.90     7840.41    186.52 o
  -2   3  10      149.11      244.09     17.72 o
  -1   3  10     1532.51     1293.81     38.47 o
   0   3  10     5033.51     5097.80    113.74 o
   1   3  10    10452.83    10250.23    234.56 o
   2   3  10     6295.20     6176.96    133.92 o
   3   3  10       81.71       11.11     20.25 o
   4   3  10     1618.33     1657.90     54.73 o
   5   3  10    16188.00    16914.10    395.31 o
   6   3  10     5995.45     5976.27    182.13 o
   7   3  10      318.86      354.60     64.23 o
   8   3  10       28.34      134.39    124.46 o
   9   3  10     3951.00     4413.02    433.97 o
 -15   4  10      968.54      742.10    179.04 o
 -14   4  10     5575.03     5229.64    345.99 o
 -13   4  10     4290.99     4063.36    214.64 o
 -12   4  10       30.00      104.23     52.04 o
 -11   4  10      149.52      181.91     32.23 o
 -10   4  10    16983.68    16969.95    426.14 o
  -9   4  10    15929.59    15653.19    357.59 o
  -8   4  10       43.55       15.51     34.69 o
  -7   4  10      397.84      432.12     27.82 o
  -6   4  10    18749.25    18210.20    420.43 o
  -5   4  10    33178.12    34623.80    787.80 o
  -4   4  10      243.04      289.64     38.46 o
  -3   4  10       48.50       26.96     27.90 o
  -2   4  10     8994.66     9584.90    236.54 o
  -1   4  10    23833.09    24272.99    607.93 o
   0   4  10     3059.87     3019.12     80.77 o
   1   4  10      923.27      771.82     43.65 o
   2   4  10      947.55      952.75     36.33 o
   3   4  10     8230.43     8377.02    184.57 o
   4   4  10      982.19      921.84     49.33 o
   5   4  10      247.49      245.36     35.30 o
   6   4  10       49.67      117.75     37.17 o
   7   4  10     4678.82     4583.00    214.60 o
   8   4  10      556.14      348.08     97.11 o
   9   4  10     1336.95     1189.72    187.74 o
 -15   5  10       91.03      226.35     87.56 o
 -14   5  10     2260.10     2114.44    153.88 o
 -13   5  10        8.89      -17.12     96.45 o
 -12   5  10     3489.04     3743.76    138.50 o
 -11   5  10     1000.70     1066.59     61.74 o
 -10   5  10     3442.99     3690.80    117.56 o
  -9   5  10     5819.14     5951.37    152.01 o
  -8   5  10     3224.54     3149.03     91.99 o
  -7   5  10      983.07      883.00     38.70 o
  -6   5  10     8911.22     9039.16    212.58 o
  -5   5  10    12557.96    13056.86    314.45 o
  -4   5  10      922.55      814.42     50.97 o
  -3   5  10      300.12      298.87     28.15 o
  -2   5  10     5675.38     5599.04    130.62 o
  -1   5  10    10049.73    10097.13    250.69 o
   0   5  10     1075.11      884.93     43.21 o
   1   5  10      106.23      114.05     48.88 o
   2   5  10      418.18      454.16     38.38 o
   3   5  10    23597.87    25227.32    643.93 o
   4   5  10     1482.54     1433.35     64.78 o
   5   5  10      826.84      732.51     44.26 o
   6   5  10     2960.24     2927.98    154.26 o
   7   5  10     5348.62     5793.33    377.64 o
   8   5  10      948.80     1244.20    304.11 o
 -15   6  10      483.56      449.00    101.68 o
 -14   6  10       40.03      -22.88     72.27 o
 -13   6  10     2636.75     2399.76    157.86 o
 -12   6  10    12456.89    12940.67    430.14 o
 -11   6  10     2952.06     3066.90    110.24 o
 -10   6  10      352.42      415.23     43.06 o
  -9   6  10     1876.26     1807.14     72.72 o
  -8   6  10    18161.77    17822.48    439.84 o
  -7   6  10     5440.31     5603.23    138.62 o
  -6   6  10      188.01      200.74     26.14 o
  -5   6  10      742.41      621.12     29.59 o
  -4   6  10     8978.07     9077.89    238.31 o
  -3   6  10     7658.15     8070.67    229.55 o
  -2   6  10      716.06      730.07     33.01 o
  -1   6  10      265.52      248.55     35.48 o
   0   6  10     8193.85     8342.49    242.69 o
   1   6  10     7137.90     7256.50    213.28 o
   2   6  10      903.39      978.49     54.36 o
   3   6  10     1765.14     1930.59     79.40 o
   4   6  10      422.51      459.17     51.00 o
   5   6  10     4054.15     4023.80    184.06 o
   6   6  10       73.32       16.53    101.54 o
   7   6  10     3099.09     3123.10    327.19 o
 -15   7  10      267.05      218.66    116.31 o
 -14   7  10     2258.95     1824.45    170.07 o
 -13   7  10      680.80      620.66     72.65 o
 -12   7  10     4988.17     4998.46    189.94 o
 -11   7  10      203.38      236.96     41.28 o
 -10   7  10     2314.80     2290.45     89.62 o
  -9   7  10      162.93      179.87     40.93 o
  -8   7  10     7036.12     7375.11    177.20 o
  -7   7  10     1255.12     1406.55     60.27 o
  -6   7  10       15.57       11.00     23.74 o
  -5   7  10      401.64      405.71     25.86 o
  -4   7  10    10997.11    11257.72    333.73 o
  -3   7  10     4683.53     4817.17    123.72 o
  -2   7  10      193.86      171.28     28.05 o
  -1   7  10      150.72      139.05     42.11 o
   0   7  10     5973.26     5988.03    169.40 o
   1   7  10     7406.03     7523.21    240.35 o
   2   7  10       19.11      -37.68     37.68 o
   3   7  10      656.58      585.01     58.35 o
   4   7  10     4150.59     4198.33    215.07 o
   5   7  10     3779.36     3382.55    213.28 o
   6   7  10      217.33      380.55    149.13 o
 -15   8  10     3376.06     3069.23    411.10 o
 -14   8  10     5747.56     5811.38    420.98 o
 -13   8  10       29.11      177.53     75.64 o
 -12   8  10      291.40      151.96     53.79 o
 -11   8  10     1494.01     1467.48     81.05 o
 -10   8  10     9154.28     9394.65    284.67 o
  -9   8  10     2908.64     3014.17     95.10 o
  -8   8  10      344.17      370.08     40.66 o
  -7   8  10     1594.30     1619.84     60.62 o
  -6   8  10     5511.20     5510.10    167.43 o
  -5   8  10     3037.44     3080.51     98.03 o
  -4   8  10      651.76      631.31     39.64 o
  -3   8  10       84.68       35.61     27.69 o
  -2   8  10     5166.07     5381.71    153.07 o
  -1   8  10     1675.67     1799.80     73.27 o
   0   8  10     2089.82     2336.39     85.61 o
   1   8  10      410.66      516.51     63.85 o
   2   8  10     2291.21     2325.58     99.15 o
   3   8  10     1228.70     1164.52     93.70 o
   4   8  10     1761.61     1637.85    134.60 o
   5   8  10     1474.03      996.68    142.46 o
 -15   9  10     1471.45     1690.81    226.40 o
 -14   9  10     2188.91     2043.54    194.51 o
 -13   9  10      435.41      246.95    125.55 o
 -12   9  10     1256.13     1165.31     90.46 o
 -11   9  10     2812.97     2749.03    122.51 o
 -10   9  10     6434.27     6949.10    221.28 o
  -9   9  10      656.61      706.09     52.81 o
  -8   9  10        5.05      -30.30     30.30 o
  -7   9  10     4295.59     4320.57    132.34 o
  -6   9  10     4471.23     4639.67    142.42 o
  -5   9  10     1755.26     1691.10     81.34 o
  -4   9  10        5.11      -41.64     41.64 o
  -3   9  10     1015.17      957.39     58.78 o
  -2   9  10     8872.48     8914.20    287.14 o
  -1   9  10     3009.23     2961.54    109.38 o
   0   9  10      377.36      374.11     50.03 o
   1   9  10      182.26      145.55     50.81 o
   2   9  10     5562.93     5283.14    291.03 o
   3   9  10     2637.41     2744.46    221.62 o
   4   9  10      275.89      614.60    242.40 o
 -15  10  10       99.64       80.25    121.18 o
 -14  10  10        4.22       35.19    141.09 o
 -13  10  10     3381.10     3276.76    258.07 o
 -12  10  10     3200.51     3087.62    160.04 o
 -11  10  10       83.66      166.74     54.27 o
 -10  10  10      266.70      226.03     44.96 o
  -9  10  10     1195.43     1280.02     65.35 o
  -8  10  10     4793.62     4849.18    184.06 o
  -7  10  10        2.60       -2.74     58.91 o
  -6  10  10      616.72      583.08     49.76 o
  -5  10  10     1488.09     1471.91    105.59 o
  -4  10  10     3266.45     3255.34    130.79 o
  -3  10  10      210.59      152.28     67.09 o
  -2  10  10     1908.07     1887.88     92.48 o
  -1  10  10        4.60       10.64     50.88 o
   0  10  10     1484.41     1743.90    139.55 o
   1  10  10        6.12      -23.28    125.16 o
   2  10  10     3096.10     3021.21    252.46 o
   3  10  10      811.64      947.09    173.59 o
 -14  11  10       27.99       69.86    159.42 o
 -13  11  10     2547.09     2871.92    255.13 o
 -12  11  10     2168.29     2421.82    152.60 o
 -11  11  10       19.87       -8.50     54.42 o
 -10  11  10        4.93      -64.42     72.45 o
  -9  11  10     2484.68     2237.06    153.43 o
  -8  11  10     5064.90     5267.49    221.23 o
  -7  11  10      855.45      648.51     59.49 o
  -6  11  10      115.46       85.60     52.60 o
  -5  11  10     2608.48     2750.52    153.50 o
  -4  11  10     8151.63     8285.30    432.01 o
  -3  11  10      290.54      246.76     70.86 o
  -2  11  10      191.98      115.66     69.22 o
  -1  11  10     1923.96     1748.09    145.46 o
   0  11  10     5526.25     5261.83    497.55 o
   1  11  10      525.67      513.91    296.61 o
 -13  12  10       75.19       61.54     81.89 o
 -12  12  10        1.01       25.32     72.46 o
 -11  12  10     1436.16     1240.97    109.14 o
 -10  12  10     1282.10      989.67    113.73 o
  -9  12  10       49.52      -20.38     75.31 o
  -8  12  10      253.91      213.46     56.80 o
  -7  12  10      973.42     1016.98     97.95 o
  -6  12  10      356.55      157.33    118.30 o
  -5  12  10      984.33      999.36    113.86 o
  -4  12  10     1933.11     1617.94    172.32 o
  -3  12  10      316.43      114.51    116.49 o
  -2  12  10     1040.92      984.77    162.27 o
  -1  12  10      868.53     1024.40    153.04 o
   0  12  10     2044.92     2141.03    290.10 o
 -12  13  10      234.24        6.65     73.73 o
 -11  13  10     2502.61     2180.20    192.46 o
 -10  13  10     2109.42     2750.99    398.82 o
  -9  13  10       19.89      -58.46    140.79 o
  -8  13  10       58.08      165.11    129.31 o
  -7  13  10     3722.93     3769.69    260.17 o
  -6  13  10     3239.93     3500.87    350.19 o
  -5  13  10       26.90      -93.98     93.98 o
  -4  13  10       44.43      389.02    124.70 o
  -3  13  10     3426.92     3505.78    456.89 o
  -2  13  10     3335.28     2910.96    395.00 o
 -10  14  10       50.89      168.42     95.05 o
  -9  14  10     1211.09      919.83    137.46 o
  -8  14  10       51.46       63.30    102.61 o
  -7  14  10     1956.87     1348.68    305.62 o
  -6  14  10      798.33      432.96    265.46 o
  -5  14  10      154.54     -223.72    458.13 o
   2 -15  11      334.22       79.94    351.54 o
   3 -15  11        4.91      -84.28     84.28 o
   4 -15  11       86.53       64.51    165.55 o
   5 -15  11     1488.99     1637.41    314.84 o
   6 -15  11     1115.50      794.82    189.93 o
   7 -15  11       57.69       95.57     92.48 o
   8 -15  11      159.27      -29.70    143.04 o
   0 -14  11     1073.35      899.10    361.26 o
   1 -14  11       44.49       73.61    126.40 o
   2 -14  11      915.62      562.38    113.81 o
   3 -14  11     3417.46     3511.10    289.58 o
   4 -14  11      984.01     1245.21    228.46 o
   5 -14  11       69.12       10.09     89.33 o
   6 -14  11      754.02      633.15    124.19 o
   7 -14  11     3517.46     3555.91    253.02 o
   8 -14  11     2107.43     2243.45    222.22 o
   9 -14  11       76.32      164.24    155.90 o
  10 -14  11       16.99      -33.44    233.44 o
  -2 -13  11      504.48     1238.10    645.22 o
  -1 -13  11      998.66      871.06    194.35 o
   0 -13  11      142.80      157.02     90.22 o
   1 -13  11       13.57       32.91     54.57 o
   2 -13  11      798.12      758.43    105.05 o
   3 -13  11     3379.43     3495.11    243.18 o
   4 -13  11     1216.18     1520.66    122.37 o
   5 -13  11       80.54       31.62    123.67 o
   6 -13  11     2335.37     2037.11    150.97 o
   7 -13  11     6376.67     6477.61    354.59 o
   8 -13  11     2931.26     3304.01    215.79 o
   9 -13  11       47.28      -77.33    138.30 o
  10 -13  11      236.61      162.33     86.02 o
  11 -13  11     5765.85     5189.86    517.35 o
  -4 -12  11     2155.30     2697.74    597.95 o
  -3 -12  11     2711.10     2966.64    382.46 o
  -2 -12  11      251.49      220.61    166.39 o
  -1 -12  11      348.20      475.82     79.15 o
   0 -12  11     2088.74     1738.05    107.36 o
   1 -12  11     3083.14     2995.05    130.90 o
   2 -12  11      910.10      926.16     60.72 o
   3 -12  11      405.80      302.33     65.88 o
   4 -12  11      722.35      779.75     71.81 o
   5 -12  11     3578.46     4244.85    198.92 o
   6 -12  11      585.27      522.48    143.37 o
   7 -12  11     1099.89      827.43     91.78 o
   8 -12  11      305.81      142.73     77.86 o
   9 -12  11     4431.52     4376.32    295.18 o
  10 -12  11      212.14      256.76    102.28 o
  11 -12  11     1408.35     1255.71    165.92 o
  12 -12  11      592.05      529.16    225.28 o
  -5 -11  11       21.97     -138.13    138.13 o
  -4 -11  11     1412.99     1153.72    148.28 o
  -3 -11  11     1965.05     1963.50    160.09 o
  -2 -11  11       14.20       27.62     66.94 o
  -1 -11  11      562.95      458.43     49.56 o
   0 -11  11     2671.28     2573.95    110.98 o
   1 -11  11     6519.77     6762.23    230.06 o
   2 -11  11     1353.03     1328.29     60.01 o
   3 -11  11      762.52      569.42     85.94 o
   4 -11  11     7045.06     6593.76    252.27 o
   5 -11  11    11191.07    11577.31    415.18 o
   6 -11  11     2080.49     2323.04    118.49 o
   7 -11  11        7.38      -26.73     73.75 o
   8 -11  11     4989.33     4481.59    203.28 o
   9 -11  11    13552.95    13880.88    720.19 o
  10 -11  11     3032.90     3340.40    222.24 o
  11 -11  11       23.05       32.06     91.40 o
  12 -11  11      715.91      529.06    127.94 o
  -6 -10  11     2052.69     1997.93    257.43 o
  -5 -10  11     1589.43     1734.17    165.00 o
  -4 -10  11      274.45      248.57     85.67 o
  -3 -10  11      925.97      892.73     87.84 o
  -2 -10  11     7200.42     7645.14    249.58 o
  -1 -10  11     2759.73     2847.75    101.30 o
   0 -10  11        6.95       -6.83     34.66 o
   1 -10  11      105.57      113.11     43.21 o
   2 -10  11     4006.03     3870.43    124.38 o
   3 -10  11     3321.41     3348.97    123.61 o
   4 -10  11      627.93      683.81     54.44 o
   5 -10  11     3064.79     3067.84    124.57 o
   6 -10  11      252.12      334.30     55.16 o
   7 -10  11     2002.09     2114.92    114.78 o
   8 -10  11     1172.13      827.48     71.59 o
   9 -10  11     4324.45     4567.87    204.60 o
  10 -10  11      110.17      149.53     93.05 o
  11 -10  11      613.32      524.94     98.90 o
  12 -10  11      427.66      346.80    123.93 o
  -8  -9  11       44.36      -46.40    304.37 o
  -7  -9  11      447.56      500.39    152.04 o
  -6  -9  11     2889.18     2800.15    233.15 o
  -5  -9  11     1517.65     1526.45    123.60 o
  -4  -9  11      136.07       82.80     75.82 o
  -3  -9  11     1637.42     1538.53     85.12 o
  -2  -9  11    11057.75    12116.52    376.07 o
  -1  -9  11     5718.08     6032.98    164.07 o
   0  -9  11      594.64      481.51     46.93 o
   1  -9  11     1600.02     1530.61     58.91 o
   2  -9  11    20673.52    21228.61    693.10 o
   3  -9  11    15995.23    17247.28    600.30 o
   4  -9  11      628.11      599.34     87.60 o
   5  -9  11     1652.21     1463.83    102.90 o
   6  -9  11    18052.04    18973.27    632.04 o
   7  -9  11    19562.63    21011.59    779.26 o
   8  -9  11      913.01      918.82     58.60 o
   9  -9  11      205.26      189.07     47.05 o
  10  -9  11     4685.99     4914.09    227.97 o
  11  -9  11     6733.32     7339.50    402.70 o
  12  -9  11      787.16      624.90    151.12 o
  13  -9  11       15.70      212.41    199.16 o
  -9  -8  11     1313.29     1684.06    591.70 o
  -8  -8  11     3349.59     3445.88    425.72 o
  -7  -8  11      762.16      679.46    101.29 o
  -6  -8  11       31.43       64.31     57.44 o
  -5  -8  11     1396.20     1204.45     77.37 o
  -4  -8  11     4435.25     4359.18    147.33 o
  -3  -8  11      823.68     1029.61     40.69 o
  -2  -8  11      416.77      484.26     33.96 o
  -1  -8  11      282.80      268.87     26.78 o
   0  -8  11     5534.64     5630.11    133.67 o
   1  -8  11     1791.68     1725.14     59.45 o
   2  -8  11     6223.32     6046.66    164.46 o
   3  -8  11     1760.30     1791.22     63.37 o
   4  -8  11     5014.96     4837.09    144.11 o
   5  -8  11       31.89       64.85     33.65 o
   6  -8  11    15708.22    15874.39    435.79 o
   7  -8  11     9747.86     9702.04    296.41 o
   8  -8  11       29.72       65.02     63.20 o
   9  -8  11       40.21       55.00     71.64 o
  10  -8  11     4530.91     4650.05    204.47 o
  11  -8  11     5112.51     5676.39    330.38 o
  12  -8  11      219.47      272.91     83.38 o
  13  -8  11        1.95        9.34    184.32 o
  -9  -7  11     1670.61     1575.43    196.98 o
  -8  -7  11     5017.20     5016.41    360.69 o
  -7  -7  11     1341.43     1242.19     93.60 o
  -6  -7  11      623.74      625.24     65.73 o
  -5  -7  11     6190.28     6238.81    169.03 o
  -4  -7  11    11342.86    11526.57    280.00 o
  -3  -7  11     5513.39     5751.86    145.61 o
  -2  -7  11     1281.35     1206.31     41.85 o
  -1  -7  11    18504.71    18942.66    461.98 o
   0  -7  11    34875.27    36301.80    937.41 o
   1  -7  11    14291.22    14720.12    338.57 o
   2  -7  11        1.06       -9.70     26.65 o
   3  -7  11     3977.69     4193.95    133.44 o
   4  -7  11    38721.34    39300.50   1111.63 o
   5  -7  11    12140.07    12845.86    382.34 o
   6  -7  11      525.55      427.28     43.32 o
   7  -7  11      850.23      837.40     60.53 o
   8  -7  11    11886.57    12338.24    378.89 o
   9  -7  11     4866.87     4971.06    177.53 o
  10  -7  11        4.80       89.01     62.08 o
  11  -7  11      152.26       50.96    120.92 o
  12  -7  11     1821.54     1571.09    139.87 o
  13  -7  11      923.02      922.74    150.67 o
 -10  -6  11     1862.36     2200.22    240.96 o
  -9  -6  11       23.97        6.73     90.77 o
  -8  -6  11       42.74       47.00     60.94 o
  -7  -6  11     2894.16     3079.61    114.66 o
  -6  -6  11     5195.00     5161.20    154.82 o
  -5  -6  11       14.18        4.64     35.32 o
  -4  -6  11      305.43      368.55     26.13 o
  -3  -6  11      706.84      656.07     31.93 o
  -2  -6  11     2643.63     2361.08     61.77 o
  -1  -6  11      337.71      304.96     24.81 o
   0  -6  11    16816.42    17109.82    392.94 o
   1  -6  11     1137.31     1102.49     38.55 o
   2  -6  11     7109.49     6860.62    156.53 o
   3  -6  11      121.19      148.91     58.40 o
   4  -6  11    27924.33    28654.10    781.62 o
   5  -6  11     6211.10     5941.55    162.30 o
   6  -6  11      875.50      986.34     55.40 o
   7  -6  11     2779.38     2768.02     99.98 o
   8  -6  11    10564.34    10501.62    288.95 o
   9  -6  11     6024.13     5904.06    192.56 o
  10  -6  11     1096.65      976.07     63.03 o
  11  -6  11      585.06      595.98     91.60 o
  12  -6  11     3293.70     3240.31    252.90 o
  13  -6  11     2251.57     2132.81    289.14 o
 -11  -5  11     2816.02     3118.92    447.38 o
 -10  -5  11     2970.56     2786.61    197.19 o
  -9  -5  11       55.95      133.01     67.87 o
  -8  -5  11     2285.72     2301.50     93.42 o
  -7  -5  11    12045.30    12683.34    315.30 o
  -6  -5  11    11074.41    10999.92    262.29 o
  -5  -5  11     3116.14     2878.50     77.81 o
  -4  -5  11     1489.18     1525.81     58.17 o
  -3  -5  11    17506.67    17688.64    342.83 o
  -2  -5  11    36550.16    36779.32    716.52 o
  -1  -5  11     7074.95     7269.90    149.79 o
   0  -5  11      292.45      303.49     34.03 o
   1  -5  11    25139.73    25029.89    538.59 o
   2  -5  11    54796.03    56587.72   1364.32 o
   3  -5  11     4279.13     4391.88    105.74 o
   4  -5  11      100.98       86.83     46.98 o
   5  -5  11     3824.14     3946.32    119.55 o
   6  -5  11    12821.79    13507.02    381.32 o
   7  -5  11     5333.31     5191.02    158.70 o
   8  -5  11     1040.34     1016.88     49.01 o
   9  -5  11        5.75       19.96     44.47 o
  10  -5  11     2510.27     2401.69    100.69 o
  11  -5  11      217.36      222.25     71.90 o
  12  -5  11      417.27      332.77    213.70 o
 -12  -4  11      285.57      406.28    131.05 o
 -11  -4  11      116.04      110.75    147.35 o
 -10  -4  11      107.00      106.26     93.47 o
  -9  -4  11     2174.64     2349.20     99.12 o
  -8  -4  11      115.39      113.44     32.75 o
  -7  -4  11     1175.12     1175.19     47.36 o
  -6  -4  11      238.22      177.13     24.07 o
  -5  -4  11     1628.81     1566.17     47.33 o
  -4  -4  11      665.04      592.00     29.68 o
  -3  -4  11     7337.95     7279.44    145.38 o
  -2  -4  11     8501.98     8126.31    164.50 o
  -1  -4  11     2007.00     1861.86     52.58 o
   0  -4  11      850.60      718.94     32.52 o
   1  -4  11    19426.70    19569.13    479.35 o
   2  -4  11    30317.76    30129.10    703.18 o
   3  -4  11      773.12      616.26     35.78 o
   4  -4  11      215.90      258.29     27.83 o
   5  -4  11     9123.89     9323.77    299.95 o
   6  -4  11    13380.04    13801.51    376.85 o
   7  -4  11     2540.60     2115.60     75.76 o
   8  -4  11      570.89      530.99     44.84 o
   9  -4  11     2646.70     2802.97    102.97 o
  10  -4  11     8008.53     8299.28    391.46 o
  11  -4  11     2852.09     2404.94    173.17 o
  12  -4  11       44.89      147.03    119.27 o
 -12  -3  11     1144.34     1259.89    145.60 o
 -11  -3  11      142.42      -40.69     66.26 o
 -10  -3  11     1575.05     1741.26     76.90 o
  -9  -3  11    11978.19    12575.06    354.89 o
  -8  -3  11     6252.43     6111.42    161.43 o
  -7  -3  11      347.06      286.56     34.68 o
  -6  -3  11     5747.08     5763.54    124.42 o
  -5  -3  11    28345.15    28937.58    506.62 o
  -4  -3  11    22065.56    22073.59    410.32 o
  -3  -3  11      692.12      681.00     28.25 o
  -2  -3  11     1777.22     2062.60     50.42 o
  -1  -3  11    32882.41    33364.07    696.27 o
   0  -3  11    32634.97    31754.54    690.58 o
   1  -3  11       76.74       44.69     37.69 o
   2  -3  11      537.51      577.12     35.98 o
   3  -3  11     9305.89     9411.47    220.74 o
   4  -3  11    16029.55    16661.64    374.74 o
   5  -3  11        0.07      -13.04     37.56 o
   6  -3  11     1468.07     1626.43     58.14 o
   7  -3  11      142.85      197.89     33.55 o
   8  -3  11     2043.58     2112.48    112.26 o
   9  -3  11       62.51       24.64     73.04 o
  10  -3  11     2943.24     3178.01    184.69 o
  11  -3  11       88.91      206.04     97.65 o
  12  -3  11      998.36      735.36    130.85 o
 -13  -2  11      327.67      123.64    108.68 o
 -12  -2  11      270.41      305.44    117.19 o
 -11  -2  11     1952.71     2080.68    112.70 o
 -10  -2  11        6.27      -39.68     56.80 o
  -9  -2  11     4679.81     4421.75    119.72 o
  -8  -2  11      760.47      678.05     47.48 o
  -7  -2  11     2279.30     2361.52     68.82 o
  -6  -2  11      204.90      256.72     28.97 o
  -5  -2  11    19746.14    20986.44    418.03 o
  -4  -2  11    10916.74    11433.49    234.06 o
  -3  -2  11     3775.41     3598.07     80.50 o
  -2  -2  11     1386.64     1573.38     40.80 o
  -1  -2  11    33006.16    32787.99    606.74 o
   0  -2  11    17284.45    17350.85    360.22 o
   1  -2  11       47.59       43.55     26.83 o
   2  -2  11       20.49      -26.60     26.60 o
   3  -2  11    13211.51    12415.60    268.05 o
   4  -2  11    19895.48    19888.15    410.36 o
   5  -2  11     5617.65     5501.53    136.94 o
   6  -2  11       24.75       15.97     34.90 o
   7  -2  11     6687.33     6978.26    198.82 o
   8  -2  11     9363.70     9712.93    341.43 o
   9  -2  11      629.98      518.63     77.71 o
  10  -2  11       33.67      -54.90     62.24 o
  11  -2  11     1500.07     1364.45    139.13 o
 -13  -1  11      673.79      674.93    168.53 o
 -12  -1  11     3721.56     3491.08    253.12 o
 -11  -1  11     7009.16     7002.44    259.79 o
 -10  -1  11     2308.49     2111.58     81.49 o
  -9  -1  11        6.82      -13.31     31.24 o
  -8  -1  11     5062.17     5085.62    115.95 o
  -7  -1  11    26723.23    26951.53    585.92 o
  -6  -1  11     4755.89     4664.34     94.87 o
  -5  -1  11      880.51      781.04     31.27 o
  -4  -1  11     6347.94     6297.80    132.44 o
  -3  -1  11    42016.58    42440.34    952.24 o
  -2  -1  11     8940.99     8854.54    151.48 o
  -1  -1  11      720.99      651.93     33.42 o
   0  -1  11      387.25      667.96     28.93 o
   1  -1  11    14632.38    14471.46    354.03 o
   2  -1  11     6676.53     6280.40    143.71 o
   3  -1  11     3168.91     3008.36     71.09 o
   4  -1  11      833.85      749.70     38.68 o
   5  -1  11     1572.46     1482.17     59.29 o
   6  -1  11      311.54      281.66     35.60 o
   7  -1  11     1402.65     1282.61     83.12 o
   8  -1  11     3966.37     4078.14    172.97 o
   9  -1  11       48.14      -32.71     62.34 o
  10  -1  11      876.36     1096.72    129.31 o
  11  -1  11      892.61      888.62    117.41 o
 -14   0  11       24.69     -110.78    110.78 o
 -13   0  11      126.66       83.54     92.77 o
 -12   0  11     1277.33     1013.91    108.12 o
 -11   0  11     1645.87     1664.06     84.01 o
 -10   0  11      111.88      172.78     31.81 o
  -9   0  11      397.77      400.26     34.90 o
  -8   0  11     5619.46     5678.10    134.19 o
  -7   0  11    16689.69    16781.00    371.97 o
  -6   0  11     1948.01     1955.80     48.95 o
  -5   0  11     1130.56     1004.38     37.55 o
  -4   0  11     2200.13     2042.36     54.22 o
  -3   0  11    40993.25    41375.43    986.88 o
  -2   0  11     7631.34     7877.30    136.64 o
  -1   0  11      274.69      297.52     29.71 o
   0   0  11     6691.17     7049.86    169.01 o
   1   0  11    26671.26    26439.46    623.98 o
   2   0  11    10020.35     9991.85    222.74 o
   3   0  11       36.86      -27.75     27.75 o
   4   0  11     1061.07     1036.42     43.22 o
   5   0  11    12798.63    12913.30    304.98 o
   6   0  11     6782.61     6452.01    177.67 o
   7   0  11       77.25       19.74     35.59 o
   8   0  11       23.99      -33.79     65.46 o
   9   0  11     3996.92     4174.81    219.75 o
  10   0  11     5637.55     5574.08    378.19 o
  11   0  11        4.54       41.04     87.12 o
 -14   1  11     2769.76     2891.97    316.65 o
 -13   1  11     3897.49     3950.57    284.64 o
 -12   1  11      153.04      232.00     74.93 o
 -11   1  11      366.07      356.59     56.02 o
 -10   1  11    10900.51    11406.70    287.20 o
  -9   1  11    13650.41    13749.58    348.28 o
  -8   1  11      407.04      473.41     35.43 o
  -7   1  11     1370.71     1375.82     41.14 o
  -6   1  11     9717.20     9906.71    191.36 o
  -5   1  11    12165.15    11590.98    233.86 o
  -4   1  11       52.25       39.92     28.54 o
  -3   1  11     5523.24     5529.59    148.99 o
  -2   1  11     1921.46     1766.20     50.84 o
  -1   1  11    12354.21    13388.73    345.79 o
   0   1  11       67.96       54.00     31.82 o
   1   1  11     4307.80     4043.27     98.37 o
   2   1  11       72.15       89.48     24.06 o
   3   1  11     2415.15     2424.39     68.16 o
   4   1  11      136.37      154.32     23.90 o
   5   1  11     1975.74     2130.98     72.23 o
   6   1  11     1420.16     1305.15     58.02 o
   7   1  11     1127.08     1177.92     72.49 o
   8   1  11       58.99       24.73     59.03 o
   9   1  11     4868.28     4762.35    279.10 o
  10   1  11     2798.30     3215.22    311.22 o
 -14   2  11     1625.99     1243.70    154.22 o
 -13   2  11     1025.69     1035.02    104.11 o
 -12   2  11      148.70       93.74     81.46 o
 -11   2  11       32.23        4.28     64.35 o
 -10   2  11     9750.78     9609.90    263.13 o
  -9   2  11     8171.45     8067.49    208.63 o
  -8   2  11      736.21      829.64     63.14 o
  -7   2  11      256.49      256.59     24.81 o
  -6   2  11    20551.65    21102.57    392.42 o
  -5   2  11    25725.71    26195.98    528.35 o
  -4   2  11      879.65     1003.49     42.02 o
  -3   2  11       17.98       -2.35     26.83 o
  -2   2  11     8429.71     7959.34    196.92 o
  -1   2  11    18970.50    19665.83    490.87 o
   0   2  11     1962.38     1781.91     57.15 o
   1   2  11        8.12      -15.69     23.17 o
   2   2  11     6376.96     6664.35    132.14 o
   3   2  11    13271.38    13881.09    304.63 o
   4   2  11      346.87      370.14     35.91 o
   5   2  11      150.99      221.97     26.99 o
   6   2  11     1112.39      979.08     54.71 o
   7   2  11     3967.33     3997.26    160.01 o
   8   2  11     2055.41     1991.93    135.68 o
   9   2  11      960.59     1078.31    121.26 o
 -15   3  11      911.97      924.70    185.26 o
 -14   3  11        4.68       48.20    113.35 o
 -13   3  11      476.27      324.20     81.11 o
 -12   3  11     5548.34     5835.28    257.27 o
 -11   3  11     2000.26     2111.64     81.26 o
 -10   3  11     2032.57     2031.55     73.41 o
  -9   3  11       29.24       -7.60     28.92 o
  -8   3  11    13881.28    13927.07    324.64 o
  -7   3  11     7196.72     7141.74    180.92 o
  -6   3  11     3006.56     3116.39     69.46 o
  -5   3  11     6161.53     6179.22    140.08 o
  -4   3  11      595.24      594.31     30.25 o
  -3   3  11     4253.54     4284.01    101.79 o
  -2   3  11      750.42      670.52     35.38 o
  -1   3  11     4020.31     4086.65    101.67 o
   0   3  11       55.57       82.22     26.68 o
   1   3  11     1188.57     1328.32     54.67 o
   2   3  11     1909.87     1771.20     51.71 o
   3   3  11     7751.88     7624.47    174.46 o
   4   3  11       40.67       30.00     32.47 o
   5   3  11     3932.88     3665.33    117.41 o
   6   3  11      489.19      489.48     44.04 o
   7   3  11     7230.25     7053.75    348.71 o
   8   3  11      868.23      901.19    146.63 o
   9   3  11      794.71      674.80    155.49 o
 -15   4  11      216.60      191.22    177.07 o
 -14   4  11      379.27      560.67    106.04 o
 -13   4  11     1220.19     1240.61    115.49 o
 -12   4  11     9700.70     9992.98    393.95 o
 -11   4  11     2005.35     1810.09     83.86 o
 -10   4  11      677.64      552.75     40.65 o
  -9   4  11     1149.82     1036.30     51.17 o
  -8   4  11    16360.64    16503.65    413.18 o
  -7   4  11     5055.64     4979.38    122.85 o
  -6   4  11      570.10      473.05     31.55 o
  -5   4  11     1134.73     1153.17     41.08 o
  -4   4  11    17311.28    17527.73    505.94 o
  -3   4  11    17048.30    17788.04    436.75 o
  -2   4  11       35.60       65.27     26.37 o
  -1   4  11       47.25       32.52     43.45 o
   0   4  11     7899.21     7878.92    227.28 o
   1   4  11     9006.59     8838.99    220.27 o
   2   4  11       78.09       14.21     27.92 o
   3   4  11     1502.03     1509.22     54.86 o
   4   4  11     2572.44     2451.76     79.13 o
   5   4  11     7870.46     8132.06    246.10 o
   6   4  11       14.28       69.24     47.92 o
   7   4  11     1800.35     1774.95    131.74 o
   8   4  11      245.29      217.13    159.18 o
 -15   5  11     1593.55     1535.21    204.77 o
 -14   5  11     3360.51     3509.75    219.41 o
 -13   5  11       10.60      100.72     72.60 o
 -12   5  11     1534.33     1708.61     83.01 o
 -11   5  11      505.91      546.40     50.16 o
 -10   5  11     5164.29     5025.52    143.24 o
  -9   5  11      391.81      374.70     41.93 o
  -8   5  11     3082.17     3066.14     86.84 o
  -7   5  11      529.79      651.41     34.69 o
  -6   5  11     1736.68     1761.13     59.93 o
  -5   5  11      462.32      325.32     32.71 o
  -4   5  11     4920.60     5168.90    134.00 o
  -3   5  11     5743.06     5691.45    138.53 o
  -2   5  11       44.96       68.07     25.57 o
  -1   5  11      985.40      985.43     47.59 o
   0   5  11     7398.19     7198.22    223.95 o
   1   5  11     4585.15     4803.76    132.75 o
   2   5  11      969.06     1138.72     56.27 o
   3   5  11      105.29       96.54     42.29 o
   4   5  11     4571.63     4615.06    153.90 o
   5   5  11     6360.67     6993.03    292.59 o
   6   5  11       28.99       77.45     66.27 o
   7   5  11      630.20      526.28     93.36 o
 -15   6  11     1567.33     1471.97    215.58 o
 -14   6  11     5295.69     5156.30    350.26 o
 -13   6  11       32.49      130.45    100.27 o
 -12   6  11       11.84      -34.35     52.45 o
 -11   6  11     7477.45     7314.63    238.78 o
 -10   6  11    10508.12    11203.14    290.23 o
  -9   6  11     2104.73     2200.38     73.82 o
  -8   6  11        5.47       33.16     24.12 o
  -7   6  11     2417.96     2315.03     73.84 o
  -6   6  11     6932.57     7235.34    164.95 o
  -5   6  11     7966.63     8289.34    214.35 o
  -4   6  11       94.09      137.97     26.63 o
  -3   6  11      189.74      261.36     27.09 o
  -2   6  11     8249.51     8315.95    232.83 o
  -1   6  11     1775.37     1830.48     63.49 o
   0   6  11      128.71      108.26     35.83 o
   1   6  11        1.61       19.31     47.68 o
   2   6  11     5776.79     5945.06    183.86 o
   3   6  11     4698.10     4601.84    167.91 o
   4   6  11     1194.56     1222.23     78.35 o
   5   6  11     1577.05     1700.30    128.19 o
   6   6  11     1789.41     2082.24    205.23 o
 -15   7  11      631.55      627.99    126.29 o
 -14   7  11      598.83      484.54    107.74 o
 -13   7  11      986.06     1021.08    126.48 o
 -12   7  11     2684.84     2879.97    125.78 o
 -11   7  11     1055.45      925.91     66.13 o
 -10   7  11     3471.28     3517.70    120.14 o
  -9   7  11      366.68      226.42     35.95 o
  -8   7  11     2512.39     2460.78     80.17 o
  -7   7  11     1389.74     1325.20     63.79 o
  -6   7  11     6817.96     6969.32    169.31 o
  -5   7  11      104.32      182.60     36.42 o
  -4   7  11      246.13      290.31     30.23 o
  -3   7  11      383.54      397.69     29.96 o
  -2   7  11    10691.79    10796.33    311.54 o
  -1   7  11     3981.20     3807.21    115.95 o
   0   7  11      800.20      688.42     55.02 o
   1   7  11      448.98      362.50     61.02 o
   2   7  11     7884.41     8031.78    306.84 o
   3   7  11     3668.07     3789.08    212.60 o
   4   7  11      235.29      215.94     87.59 o
   5   7  11       60.42      363.43    174.71 o
 -15   8  11      174.02      485.36    132.51 o
 -14   8  11       28.03       24.61    125.78 o
 -13   8  11     4797.99     4533.72    298.32 o
 -12   8  11     4780.53     5421.23    267.86 o
 -11   8  11       97.23       17.93     41.93 o
 -10   8  11       58.59        1.74     44.33 o
  -9   8  11     5896.94     6092.32    177.83 o
  -8   8  11    11348.77    11256.88    340.88 o
  -7   8  11      870.48      929.57     56.43 o
  -6   8  11      405.33      329.75     38.71 o
  -5   8  11     2044.06     2085.87     75.68 o
  -4   8  11    10644.97    11223.63    312.18 o
  -3   8  11      114.51       52.47     41.67 o
  -2   8  11     1677.13     1698.31     63.40 o
  -1   8  11      927.61      854.75     47.68 o
   0   8  11     6812.40     6859.85    225.88 o
   1   8  11     1160.88     1145.54     78.59 o
   2   8  11     1883.49     1950.38    110.80 o
   3   8  11       32.04       25.10     89.94 o
   4   8  11     3911.37     3406.02    275.59 o
 -15   9  11     1258.73     1573.08    244.27 o
 -14   9  11      238.44       -1.62    215.74 o
 -13   9  11     1302.31     1228.81    110.68 o
 -12   9  11     1091.80     1215.18     93.22 o
 -11   9  11      262.81      261.49     54.36 o
 -10   9  11      185.59      211.07     35.62 o
  -9   9  11     1586.91     1540.39     83.23 o
  -8   9  11     4180.28     4275.38    152.36 o
  -7   9  11       25.09       33.90     25.38 o
  -6   9  11      218.95      176.15     59.33 o
  -5   9  11     2528.19     2339.93    100.62 o
  -4   9  11     7925.02     8200.48    313.81 o
  -3   9  11      450.01      420.88     55.00 o
  -2   9  11      365.69      212.91     89.20 o
  -1   9  11     2764.75     2623.33    115.93 o
   0   9  11    10430.78    10577.82    498.23 o
   1   9  11     1329.59     1327.17    102.13 o
   2   9  11      402.71      441.98     71.25 o
   3   9  11      583.12      429.41     91.11 o
 -14  10  11     1461.91     1700.22    240.82 o
 -13  10  11        4.46       -1.89     72.28 o
 -12  10  11       56.40      -13.21     78.54 o
 -11  10  11     4483.52     4702.59    236.05 o
 -10  10  11     2832.41     2569.02    112.28 o
  -9  10  11       24.83       -2.98     62.80 o
  -8  10  11        2.46      -39.56     45.20 o
  -7  10  11     4251.44     4199.10    178.32 o
  -6  10  11     5834.48     5133.20    233.63 o
  -5  10  11       58.41       -1.26     78.09 o
  -4  10  11      771.44      867.39     74.49 o
  -3  10  11     2021.48     1959.21    110.77 o
  -2  10  11     4851.27     4938.59    276.60 o
  -1  10  11      372.13      462.46     80.66 o
   0  10  11     1585.77     1296.86    122.42 o
   1  10  11      340.53      336.16     89.42 o
   2  10  11     2448.83     2245.49    248.44 o
 -14  11  11       58.71      157.60    117.09 o
 -13  11  11      320.45       78.96     73.17 o
 -12  11  11       97.10       33.32     59.29 o
 -11  11  11     2174.79     2324.42    140.60 o
 -10  11  11     1701.41     1548.85     97.18 o
  -9  11  11       23.26      -30.80     97.75 o
  -8  11  11       57.43      -21.32     68.25 o
  -7  11  11     4689.76     4534.44    225.55 o
  -6  11  11     4998.62     5064.43    296.37 o
  -5  11  11       10.17       69.98    132.62 o
  -4  11  11       80.34       23.33     70.43 o
  -3  11  11     6658.97     6828.36    402.92 o
  -2  11  11     6773.75     6536.40    449.77 o
  -1  11  11       64.52       21.37     78.24 o
   0  11  11        1.27     -129.60    129.60 o
   1  11  11     3002.75     3275.25    438.59 o
 -13  12  11     2363.73     2111.72    266.18 o
 -12  12  11     1162.92     1247.63    135.97 o
 -11  12  11      103.59      179.75     63.64 o
 -10  12  11      295.80      170.95    137.08 o
  -9  12  11     3020.09     3049.28    249.22 o
  -8  12  11     1044.05     1124.16    115.79 o
  -7  12  11      492.16      452.83     88.41 o
  -6  12  11      189.53      110.76    156.33 o
  -5  12  11     4084.81     4156.48    326.31 o
  -4  12  11     1447.33     1360.21    199.66 o
  -3  12  11      981.10     1012.96    156.94 o
  -2  12  11     1403.13     1308.46    195.46 o
  -1  12  11      519.58      603.69    208.23 o
 -11  13  11        4.80      141.47    189.26 o
 -10  13  11      875.22      892.63    148.59 o
  -9  13  11     5288.16     5041.18    448.18 o
  -8  13  11     1375.04     1328.39    162.20 o
  -7  13  11       96.11       55.89     92.60 o
  -6  13  11      822.30      922.05    160.18 o
  -5  13  11     7411.73     6990.29    658.43 o
  -4  13  11     2282.96     1977.42    276.90 o
   3 -15  12      495.84      391.66    139.59 o
   4 -15  12        2.79     -134.18    134.18 o
   5 -15  12      122.35        6.68    104.67 o
   6 -15  12      267.39      -24.41    157.70 o
   7 -15  12     2390.13     2044.67    243.64 o
   0 -14  12     2741.45     2634.21    362.33 o
   1 -14  12     3283.11     3496.90    380.54 o
   2 -14  12     1215.46     1130.54    198.02 o
   3 -14  12      636.78      554.07    134.81 o
   4 -14  12     3088.56     3023.02    324.63 o
   5 -14  12     4807.31     5194.81    523.51 o
   6 -14  12     1208.93     1253.26    239.44 o
   7 -14  12        0.93     -103.19    110.86 o
   8 -14  12      918.66     1021.40    307.52 o
   9 -14  12     5101.40     5026.82    492.59 o
  -2 -13  12      317.90     -185.46    185.46 o
  -1 -13  12      260.51      -97.67    425.60 o
   0 -13  12      383.92      612.74    200.54 o
   1 -13  12      683.53      760.80    102.52 o
   2 -13  12        0.80      -36.84    117.59 o
   3 -13  12       59.65      152.72    100.08 o
   4 -13  12     1901.28     1948.99    158.42 o
   5 -13  12     4357.84     4785.89    331.56 o
   6 -13  12      908.25     1006.68    113.48 o
   7 -13  12        7.98       61.05     80.18 o
   8 -13  12     2057.83     1690.68    139.05 o
   9 -13  12     7054.48     7067.58    575.20 o
  10 -13  12     2543.15     2491.56    292.89 o
  -4 -12  12      163.08       29.18    333.26 o
  -3 -12  12      746.26      717.52    289.27 o
  -2 -12  12     4532.37     4402.92    345.65 o
  -1 -12  12     4239.21     4613.30    387.47 o
   0 -12  12      673.99      665.12     83.77 o
   1 -12  12      886.55      787.69     77.84 o
   2 -12  12     6141.62     5895.15    270.35 o
   3 -12  12     7019.27     6978.82    309.13 o
   4 -12  12       97.67      127.93     93.27 o
   5 -12  12      161.06      195.85     84.28 o
   6 -12  12     3975.85     3714.09    237.10 o
   7 -12  12     6829.65     7026.93    399.97 o
   8 -12  12      214.74      273.39     86.75 o
   9 -12  12      338.14      270.99     88.27 o
  10 -12  12      274.43      321.55    143.16 o
  11 -12  12     2245.37     2658.15    287.27 o
  -5 -11  12        7.01       29.64    142.23 o
  -4 -11  12      562.86      630.04    136.64 o
  -3 -11  12       19.49      -81.23     81.23 o
  -2 -11  12     2353.77     2253.60    144.32 o
  -1 -11  12     1301.91     1487.56     89.33 o
   0 -11  12       78.07       34.96     32.65 o
   1 -11  12     1016.30      851.79     54.34 o
   2 -11  12     6671.58     6695.26    224.75 o
   3 -11  12     4639.17     5174.04    218.67 o
   4 -11  12        4.28      -66.63     66.63 o
   5 -11  12      266.60      141.42     57.88 o
   6 -11  12     7464.68     7273.27    396.82 o
   7 -11  12    11117.85    12240.36    519.22 o
   8 -11  12     1190.08     1246.20    114.85 o
   9 -11  12       16.91       14.37     72.34 o
  10 -11  12     3925.87     3916.85    260.08 o
  11 -11  12     5815.16     5997.82    509.56 o
  12 -11  12      992.07     1168.69    187.14 o
  -6 -10  12      735.52      421.56    133.69 o
  -5 -10  12     2146.92     1934.37    197.57 o
  -4 -10  12     5701.34     5310.49    321.65 o
  -3 -10  12     2011.21     2082.82    129.20 o
  -2 -10  12      260.10      194.69     43.64 o
  -1 -10  12     2537.11     2161.96     78.90 o
   0 -10  12    10369.27    10091.07    307.54 o
   1 -10  12     3680.11     3603.01    120.97 o
   2 -10  12      692.75      613.90     48.29 o
   3 -10  12       11.87       65.66     53.48 o
   4 -10  12     9480.05     9212.43    313.23 o
   5 -10  12     3662.84     3882.84    155.99 o
   6 -10  12      216.25      180.98     89.36 o
   7 -10  12      873.61      947.80     73.82 o
   8 -10  12     2134.97     1975.95    121.98 o
   9 -10  12     1514.74     1599.54    117.59 o
  10 -10  12      309.46      355.74     70.63 o
  11 -10  12     1126.03     1239.47    146.15 o
  12 -10  12       99.13        5.01    116.70 o
  -7  -9  12        3.12      -27.49    184.91 o
  -6  -9  12       23.45       75.18     90.41 o
  -5  -9  12      964.79      947.73    119.56 o
  -4  -9  12     3178.75     3010.73    151.49 o
  -3  -9  12      576.87      530.26     44.30 o
  -2  -9  12      137.93       57.38     54.92 o
  -1  -9  12     2928.47     2894.17     91.35 o
   0  -9  12    15756.28    16890.34    498.32 o
   1  -9  12     5599.48     5760.90    161.35 o
   2  -9  12      127.15      112.95     22.42 o
   3  -9  12     1508.83     1469.80     69.56 o
   4  -9  12    21757.30    23328.12    685.88 o
   5  -9  12     8118.12     8627.73    301.54 o
   6  -9  12       38.42       46.77     53.98 o
   7  -9  12      334.70      322.61     76.39 o
   8  -9  12    11419.27    12599.43    454.59 o
   9  -9  12     6402.99     6211.57    241.12 o
  10  -9  12      145.45      166.89    109.56 o
  11  -9  12      593.83      464.53     92.65 o
  12  -9  12     2895.28     3003.67    309.69 o
  -8  -8  12      390.54      357.31    118.89 o
  -7  -8  12     1806.55     1978.68    290.33 o
  -6  -8  12     3441.80     3565.95    210.83 o
  -5  -8  12      490.79      486.94     67.37 o
  -4  -8  12       59.97       46.48     39.79 o
  -3  -8  12     3582.78     3563.32    110.53 o
  -2  -8  12     7010.81     6943.58    181.95 o
  -1  -8  12      980.44      998.32     49.10 o
   0  -8  12     1127.50     1122.27     43.62 o
   1  -8  12      658.41      650.89     36.66 o
   2  -8  12     8050.79     8252.83    214.86 o
   3  -8  12     2711.58     2916.69     92.25 o
   4  -8  12     5395.25     5593.25    178.43 o
   5  -8  12      543.84      648.43    104.95 o
   6  -8  12     3776.64     4091.35    128.21 o
   7  -8  12       82.40      124.29     34.63 o
   8  -8  12     4692.08     4785.46    175.01 o
   9  -8  12     1424.23     1584.36     83.57 o
  10  -8  12      218.96      317.55     56.42 o
  11  -8  12      192.73      229.00    107.04 o
  12  -8  12     1250.81     1089.27    158.71 o
  -9  -7  12       35.49      -97.87    112.21 o
  -8  -7  12      476.61      300.73    176.81 o
  -7  -7  12     1716.02     1504.46    124.76 o
  -6  -7  12     4650.03     4658.44    160.97 o
  -5  -7  12     1924.76     1830.75     68.60 o
  -4  -7  12     1220.84     1091.02     67.52 o
  -3  -7  12    12905.41    13472.94    397.60 o
  -2  -7  12    14878.56    15753.95    366.66 o
  -1  -7  12      657.57      660.86     38.26 o
   0  -7  12      288.17      207.77     28.65 o
   1  -7  12     9450.59     9222.35    231.48 o
   2  -7  12    30923.77    31957.05    746.49 o
   3  -7  12    10645.65    11518.64    293.43 o
   4  -7  12        1.59      -24.47     51.94 o
   5  -7  12     1530.41     1397.72     64.19 o
   6  -7  12    14267.24    14889.32    451.10 o
   7  -7  12     4680.93     4900.73    154.68 o
   8  -7  12        2.93       -6.79     44.28 o
   9  -7  12     1655.11     1694.64     82.73 o
  10  -7  12     4820.35     5010.02    253.59 o
  11  -7  12     2285.82     2179.83    156.18 o
  12  -7  12        6.48      123.67    135.41 o
 -10  -6  12      294.41      361.08    263.66 o
  -9  -6  12     3138.17     3083.20    263.78 o
  -8  -6  12     1772.45     1619.86    109.24 o
  -7  -6  12      160.66      212.12     44.47 o
  -6  -6  12      643.41      623.52     44.36 o
  -5  -6  12     3753.37     3863.09    105.96 o
  -4  -6  12     3885.35     3585.24     98.53 o
  -3  -6  12     1999.57     2010.25     58.88 o
  -2  -6  12     2629.06     2432.12     66.07 o
  -1  -6  12     5452.45     5315.36    133.00 o
   0  -6  12     7352.70     7006.34    181.45 o
   1  -6  12     3977.94     4041.29     94.80 o
   2  -6  12    11618.52    11479.51    272.63 o
   3  -6  12       76.19       88.15     36.29 o
   4  -6  12     3326.54     3470.49    112.48 o
   5  -6  12     2198.45     1977.98     74.69 o
   6  -6  12     4062.93     3862.41    126.09 o
   7  -6  12     1473.78     1563.33     63.94 o
   8  -6  12      370.30      384.45     43.30 o
   9  -6  12     1288.91     1336.27     71.15 o
  10  -6  12     6300.88     6625.06    313.14 o
  11  -6  12      915.03      941.95    126.73 o
  12  -6  12       12.08      -94.06    161.42 o
 -11  -5  12       55.05       60.99    115.61 o
 -10  -5  12      657.43      572.74     95.14 o
  -9  -5  12     3471.86     3624.04    220.34 o
  -8  -5  12     3716.35     3568.78    136.92 o
  -7  -5  12      882.86      940.45     65.28 o
  -6  -5  12     2939.93     2770.49     82.66 o
  -5  -5  12    21761.20    22353.10    555.21 o
  -4  -5  12    12470.30    12604.70    285.47 o
  -3  -5  12      377.07      336.40     31.59 o
  -2  -5  12     3282.45     3355.51     74.89 o
  -1  -5  12    24468.86    25426.73    543.39 o
   0  -5  12    21228.87    21592.63    459.80 o
   1  -5  12      773.03      699.47     37.30 o
   2  -5  12      157.89      191.98     24.01 o
   3  -5  12     7438.45     7499.64    182.55 o
   4  -5  12    21462.99    21513.68    607.50 o
   5  -5  12     1287.96     1382.72     64.47 o
   6  -5  12        2.45      -20.88     37.16 o
   7  -5  12     6236.01     5881.61    179.60 o
   8  -5  12     4418.94     4335.09    142.91 o
   9  -5  12      555.13      563.66     46.15 o
  10  -5  12      429.79      442.06     74.42 o
  11  -5  12      251.30      229.85    111.83 o
  12  -5  12     2694.84     2006.77    248.13 o
 -11  -4  12     2274.72     1941.95    277.99 o
 -10  -4  12     1815.43     1754.26    118.00 o
  -9  -4  12      567.92      407.18     45.29 o
  -8  -4  12      193.70      213.00     50.76 o
  -7  -4  12     3995.64     4010.96    107.19 o
  -6  -4  12      600.78      609.82     37.56 o
  -5  -4  12     3025.82     2943.79     78.17 o
  -4  -4  12      113.77      185.07     34.50 o
  -3  -4  12    12801.73    12892.74    247.37 o
  -2  -4  12      432.69      401.37     32.44 o
  -1  -4  12    13067.21    13132.73    273.42 o
   0  -4  12     7200.80     7351.35    156.16 o
   1  -4  12     1562.73     1616.30     51.50 o
   2  -4  12      545.10      488.08     32.50 o
   3  -4  12    10364.04    10955.38    243.71 o
   4  -4  12     4725.35     4468.38    123.88 o
   5  -4  12     1678.64     1304.53     56.18 o
   6  -4  12      139.11      135.55     31.84 o
   7  -4  12     2024.07     2030.24     76.06 o
   8  -4  12     6048.30     6250.39    196.78 o
   9  -4  12      120.05      243.18     63.35 o
  10  -4  12      118.19        7.37     90.74 o
  11  -4  12     1491.28     1799.71    168.53 o
  12  -4  12     4951.60     5109.89    527.12 o
 -12  -3  12     2122.96     2251.53    261.18 o
 -11  -3  12     4229.74     4211.04    254.57 o
 -10  -3  12     2116.96     1783.86    106.00 o
  -9  -3  12        0.57       24.82     30.40 o
  -8  -3  12     4517.05     4748.43    138.15 o
  -7  -3  12    18459.91    18959.66    453.95 o
  -6  -3  12     3065.58     2836.28     72.25 o
  -5  -3  12       90.35       89.45     25.86 o
  -4  -3  12     9171.20     9801.38    197.38 o
  -3  -3  12    36251.50    36888.25    681.48 o
  -2  -3  12    11373.28    11324.45    233.52 o
  -1  -3  12      445.40      442.38     30.03 o
   0  -3  12     1936.76     1828.64     55.59 o
   1  -3  12    20572.02    21482.80    517.71 o
   2  -3  12    15887.30    16219.06    410.08 o
   3  -3  12       93.44      145.53     36.80 o
   4  -3  12      245.05      232.92     30.79 o
   5  -3  12    12884.73    13305.17    315.28 o
   6  -3  12     3321.21     3337.26    103.49 o
   7  -3  12       88.13       87.10     38.70 o
   8  -3  12      225.22      188.71     37.09 o
   9  -3  12     1895.19     1979.88    117.71 o
  10  -3  12     2215.84     1872.69    133.22 o
  11  -3  12      187.50      100.04     85.88 o
 -13  -2  12     1061.46     1030.02    144.38 o
 -12  -2  12        1.13      122.84     85.30 o
 -11  -2  12       72.26       11.84     45.04 o
 -10  -2  12     1186.57     1297.73     66.43 o
  -9  -2  12     3255.84     3408.34    101.65 o
  -8  -2  12      677.28      660.52     69.92 o
  -7  -2  12     5251.90     5261.94    130.26 o
  -6  -2  12      432.49      506.77     31.76 o
  -5  -2  12     5334.19     5306.32    112.70 o
  -4  -2  12     3636.98     4036.22     93.65 o
  -3  -2  12    19032.02    19678.33    440.14 o
  -2  -2  12      316.95      304.46     28.20 o
  -1  -2  12     2230.79     1881.09     63.22 o
   0  -2  12     1249.99     1209.03     58.42 o
   1  -2  12    14574.82    14222.64    346.34 o
   2  -2  12     5506.52     5709.46    129.89 o
   3  -2  12       71.77       55.86     28.34 o
   4  -2  12      527.55      472.48     32.78 o
   5  -2  12     6333.51     6569.48    162.97 o
   6  -2  12     8165.60     8179.01    234.46 o
   7  -2  12       15.52       75.97     42.48 o
   8  -2  12      111.52       17.40     60.19 o
   9  -2  12     3821.19     3835.80    221.09 o
  10  -2  12     4913.42     5170.71    299.85 o
  11  -2  12        5.21       49.41     87.53 o
 -13  -1  12     2302.89     2294.72    225.90 o
 -12  -1  12      289.45      215.70    119.07 o
 -11  -1  12      330.99      297.12     79.57 o
 -10  -1  12     6453.11     6684.42    206.46 o
  -9  -1  12    10760.49    10958.83    267.05 o
  -8  -1  12       57.52       96.51     30.99 o
[truncated: 186,008 more chars]
